# Supplementary material for: Promising Drug Repurposing Candidates Targeting Free-Living Amoebae: A Systematic and Critical Review of Laboratory-Based Evidence
Source: Pathogens. 2026 Mar 7;15(3):294. doi: 10.3390/pathogens15030294 (PMC13028894; doi:10.3390/pathogens15030294)
Supplement: Supplementary file 1 [file pathogens-15-00294-s001.zip]

Archive with 3 entries (3 files):
- File S1. PRISMA_2020_checklist.pdf
- Supplementary material.pdf
- Table S4. Complete list of drugs evaluated against free-living amoebae in the literature..xlsx
