# Supplementary material for: Promising Drug Repurposing Candidates Targeting Free-Living Amoebae: A Systematic and Critical Review of Laboratory-Based Evidence
Source: Pathogens. 2026 Mar 7;15(3):294. doi: 10.3390/pathogens15030294 (PMC13028894; doi:10.3390/pathogens15030294)
Supplement: Supplementary file 1 [file pathogens-15-00294-s001.zip › Table S4. Complete list of drugs evaluated against free-living amoebae in the literature..xlsx]

## Sheet: Drug activity
Drug	FLA	FLA Form	n	Density_mean	Density_sd	Density_min	Density_max	Effective_mean	Effective_sd	Effective_min	Effective_max	Exposure_mean	Exposure_sd	Exposure_min	Exposure_max	Mortality_mean	Mortality_sd	Mortality_min	Mortality_max	IC50_mean	IC50_sd	IC50_min	IC50_max
Chloramphenicol succinate	B. mandrillaris	Trophozoites	1	20000	0	20000	20000	20	0	20	20	72	0	72	72	-37	0	-37	-37		0	Inf	-Inf
Cyproterone	B. mandrillaris	Trophozoites	1	20000	0	20000	20000	20	0	20	20	72	0	72	72	-37	0	-37	-37		0	Inf	-Inf
Pyridostigmine	B. mandrillaris	Trophozoites	1	20000	0	20000	20000	20	0	20	20	72	0	72	72	-36	0	-36	-36		0	Inf	-Inf
Telenzepine 2HCl	B. mandrillaris	Trophozoites	1	20000	0	20000	20000	20	0	20	20	72	0	72	72	-36	0	-36	-36		0	Inf	-Inf
Atorvastatin calcium	B. mandrillaris	Trophozoites	1	20000	0	20000	20000	20	0	20	20	72	0	72	72	-35	0	-35	-35		0	Inf	-Inf
Sparteine sulfate	B. mandrillaris	Trophozoites	1	20000	0	20000	20000	20	0	20	20	72	0	72	72	-35	0	-35	-35		0	Inf	-Inf
Enrofloxacin	B. mandrillaris	Trophozoites	1	20000	0	20000	20000	20	0	20	20	72	0	72	72	-34	0	-34	-34		0	Inf	-Inf
Chlorcyclizine	B. mandrillaris	Trophozoites	1	20000	0	20000	20000	20	0	20	20	72	0	72	72	-33	0	-33	-33		0	Inf	-Inf
Ethisterone	B. mandrillaris	Trophozoites	1	20000	0	20000	20000	20	0	20	20	72	0	72	72	-33	0	-33	-33		0	Inf	-Inf
Levobupivacaine	B. mandrillaris	Trophozoites	1	20000	0	20000	20000	20	0	20	20	72	0	72	72	-33	0	-33	-33		0	Inf	-Inf
Rubitecan	B. mandrillaris	Trophozoites	1	20000	0	20000	20000	20	0	20	20	72	0	72	72	-33	0	-33	-33		0	Inf	-Inf
Chlorambucil	B. mandrillaris	Trophozoites	1	20000	0	20000	20000	20	0	20	20	72	0	72	72	-32	0	-32	-32		0	Inf	-Inf
Chloramphenicol	B. mandrillaris	Trophozoites	1	20000	0	20000	20000	20	0	20	20	72	0	72	72	-32	0	-32	-32		0	Inf	-Inf
Levodopa	B. mandrillaris	Trophozoites	1	20000	0	20000	20000	20	0	20	20	72	0	72	72	-31	0	-31	-31		0	Inf	-Inf
Testosterone propionate	B. mandrillaris	Trophozoites	1	20000	0	20000	20000	20	0	20	20	72	0	72	72	-31	0	-31	-31		0	Inf	-Inf
Chloramphenicol palmitate	B. mandrillaris	Trophozoites	1	20000	0	20000	20000	20	0	20	20	72	0	72	72	-30	0	-30	-30		0	Inf	-Inf
Hydrastinine HCl	B. mandrillaris	Trophozoites	1	20000	0	20000	20000	20	0	20	20	72	0	72	72	-30	0	-30	-30		0	Inf	-Inf
Hydroxyprogesterone	B. mandrillaris	Trophozoites	1	20000	0	20000	20000	20	0	20	20	72	0	72	72	-29	0	-29	-29		0	Inf	-Inf
Droperidol	B. mandrillaris	Trophozoites	1	20000	0	20000	20000	20	0	20	20	72	0	72	72	-28	0	-28	-28		0	Inf	-Inf
Methiothepin mesylate	B. mandrillaris	Trophozoites	1	20000	0	20000	20000	20	0	20	20	72	0	72	72	-28	0	-28	-28		0	Inf	-Inf
Dibekacin	B. mandrillaris	Trophozoites	1	20000	0	20000	20000	20	0	20	20	72	0	72	72	-27	0	-27	-27		0	Inf	-Inf
Chlorothiazide	B. mandrillaris	Trophozoites	1	20000	0	20000	20000	20	0	20	20	72	0	72	72	-26	0	-26	-26		0	Inf	-Inf
Nanofin	B. mandrillaris	Trophozoites	1	20000	0	20000	20000	20	0	20	20	72	0	72	72	-26	0	-26	-26		0	Inf	-Inf
Lomerizine 2HCl	B. mandrillaris	Trophozoites	1	20000	0	20000	20000	20	0	20	20	72	0	72	72	-25	0	-25	-25		0	Inf	-Inf
Eltanolone	B. mandrillaris	Trophozoites	1	20000	0	20000	20000	20	0	20	20	72	0	72	72	-24	0	-24	-24		0	Inf	-Inf
Mafenide	B. mandrillaris	Trophozoites	1	20000	0	20000	20000	20	0	20	20	72	0	72	72	-24	0	-24	-24		0	Inf	-Inf
Timolol maleate	B. mandrillaris	Trophozoites	1	20000	0	20000	20000	20	0	20	20	72	0	72	72	-24	0	-24	-24		0	Inf	-Inf
Dipyrocetyl	B. mandrillaris	Trophozoites	1	20000	0	20000	20000	20	0	20	20	72	0	72	72	-23	0	-23	-23		0	Inf	-Inf
Pimethixene maleate	B. mandrillaris	Trophozoites	1	20000	0	20000	20000	20	0	20	20	72	0	72	72	-23	0	-23	-23		0	Inf	-Inf
Mannitol	B. mandrillaris	Trophozoites	1	20000	0	20000	20000	20	0	20	20	72	0	72	72	-22	0	-22	-22		0	Inf	-Inf
Moguisteine	B. mandrillaris	Trophozoites	1	20000	0	20000	20000	20	0	20	20	72	0	72	72	-22	0	-22	-22		0	Inf	-Inf
Triamcinolone	B. mandrillaris	Trophozoites	2	20000	0	20000	20000	20	0	20	20	72	0	72	72	-21.5	6.36396	-26	-17		0	Inf	-Inf
Thiopental	B. mandrillaris	Trophozoites	1	20000	0	20000	20000	20	0	20	20	72	0	72	72	-21	0	-21	-21		0	Inf	-Inf
4-acetamidobenzoic acid	B. mandrillaris	Trophozoites	1	20000	0	20000	20000	20	0	20	20	72	0	72	72	-20	0	-20	-20		0	Inf	-Inf
Cloperastine	B. mandrillaris	Trophozoites	1	20000	0	20000	20000	20	0	20	20	72	0	72	72	-20	0	-20	-20		0	Inf	-Inf
Flumequine	B. mandrillaris	Trophozoites	1	20000	0	20000	20000	20	0	20	20	72	0	72	72	-20	0	-20	-20		0	Inf	-Inf
Fluphenazine	B. mandrillaris	Trophozoites	1	20000	0	20000	20000	20	0	20	20	72	0	72	72	-20	0	-20	-20		0	Inf	-Inf
Ftaxilide	B. mandrillaris	Trophozoites	1	20000	0	20000	20000	20	0	20	20	72	0	72	72	-20	0	-20	-20		0	Inf	-Inf
Benzyl Isothiocyanate	B. mandrillaris	Trophozoites	1	20000	0	20000	20000	20	0	20	20	72	0	72	72	-19	0	-19	-19		0	Inf	-Inf
Cepharanthine	B. mandrillaris	Trophozoites	1	20000	0	20000	20000	20	0	20	20	72	0	72	72	-19	0	-19	-19		0	Inf	-Inf
Chloroquine	B. mandrillaris	Trophozoites	1	20000	0	20000	20000	20	0	20	20	72	0	72	72	-19	0	-19	-19		0	Inf	-Inf
Medroxyprogesterone	B. mandrillaris	Trophozoites	1	20000	0	20000	20000	20	0	20	20	72	0	72	72	-19	0	-19	-19		0	Inf	-Inf
Pazufloxacin mesylate	B. mandrillaris	Trophozoites	1	20000	0	20000	20000	20	0	20	20	72	0	72	72	-19	0	-19	-19		0	Inf	-Inf
Acrisorcin	B. mandrillaris	Trophozoites	1	20000	0	20000	20000	20	0	20	20	72	0	72	72	-18	0	-18	-18		0	Inf	-Inf
Chlorphenamine	B. mandrillaris	Trophozoites	1	20000	0	20000	20000	20	0	20	20	72	0	72	72	-18	0	-18	-18		0	Inf	-Inf
Desvenlafaxine	B. mandrillaris	Trophozoites	1	20000	0	20000	20000	20	0	20	20	72	0	72	72	-18	0	-18	-18		0	Inf	-Inf
Sodium gluconate	B. mandrillaris	Trophozoites	1	20000	0	20000	20000	20	0	20	20	72	0	72	72	-18	0	-18	-18		0	Inf	-Inf
Thiothixene	B. mandrillaris	Trophozoites	1	20000	0	20000	20000	20	0	20	20	72	0	72	72	-18	0	-18	-18		0	Inf	-Inf
Clonazepam	B. mandrillaris	Trophozoites	1	20000	0	20000	20000	20	0	20	20	72	0	72	72	-17	0	-17	-17		0	Inf	-Inf
Fumaric acid	B. mandrillaris	Trophozoites	1	20000	0	20000	20000	20	0	20	20	72	0	72	72	-17	0	-17	-17		0	Inf	-Inf
Sulfathiazole	B. mandrillaris	Trophozoites	1	20000	0	20000	20000	20	0	20	20	72	0	72	72	-17	0	-17	-17		0	Inf	-Inf
Suloctidil	B. mandrillaris	Trophozoites	1	20000	0	20000	20000	20	0	20	20	72	0	72	72	-17	0	-17	-17		0	Inf	-Inf
Dichlorvos	B. mandrillaris	Trophozoites	1	20000	0	20000	20000	20	0	20	20	72	0	72	72	-16	0	-16	-16		0	Inf	-Inf
Meclofenamic acid	B. mandrillaris	Trophozoites	1	20000	0	20000	20000	20	0	20	20	72	0	72	72	-16	0	-16	-16		0	Inf	-Inf
Cinchonine	B. mandrillaris	Trophozoites	1	20000	0	20000	20000	20	0	20	20	72	0	72	72	-15	0	-15	-15		0	Inf	-Inf
Nefopam	B. mandrillaris	Trophozoites	1	20000	0	20000	20000	20	0	20	20	72	0	72	72	-15	0	-15	-15		0	Inf	-Inf
Darunavir	B. mandrillaris	Trophozoites	1	20000	0	20000	20000	20	0	20	20	72	0	72	72	-14	0	-14	-14		0	Inf	-Inf
Enilconazole	B. mandrillaris	Trophozoites	1	20000	0	20000	20000	20	0	20	20	72	0	72	72	-14	0	-14	-14		0	Inf	-Inf
Riboflavin-5'-phosphate	B. mandrillaris	Trophozoites	1	20000	0	20000	20000	20	0	20	20	72	0	72	72	-14	0	-14	-14		0	Inf	-Inf
Tioguanine	B. mandrillaris	Trophozoites	1	20000	0	20000	20000	20	0	20	20	72	0	72	72	-14	0	-14	-14		0	Inf	-Inf
Amoxapine	B. mandrillaris	Trophozoites	1	20000	0	20000	20000	20	0	20	20	72	0	72	72	-13	0	-13	-13		0	Inf	-Inf
Decoquinate	B. mandrillaris	Trophozoites	1	20000	0	20000	20000	20	0	20	20	72	0	72	72	-13	0	-13	-13		0	Inf	-Inf
Mebendazole	B. mandrillaris	Trophozoites	1	20000	0	20000	20000	20	0	20	20	72	0	72	72	-13	0	-13	-13		0	Inf	-Inf
Thioridazine	B. mandrillaris	Trophozoites	1	20000	0	20000	20000	20	0	20	20	72	0	72	72	-13	0	-13	-13		0	Inf	-Inf
Cinchonidine	B. mandrillaris	Trophozoites	1	20000	0	20000	20000	20	0	20	20	72	0	72	72	-12	0	-12	-12		0	Inf	-Inf
Dapiprazole	B. mandrillaris	Trophozoites	1	20000	0	20000	20000	20	0	20	20	72	0	72	72	-12	0	-12	-12		0	Inf	-Inf
Dobutamine HCl	B. mandrillaris	Trophozoites	1	20000	0	20000	20000	20	0	20	20	72	0	72	72	-12	0	-12	-12		0	Inf	-Inf
Enoxolone	B. mandrillaris	Trophozoites	1	20000	0	20000	20000	20	0	20	20	72	0	72	72	-12	0	-12	-12		0	Inf	-Inf
Flunarizine	B. mandrillaris	Trophozoites	1	20000	0	20000	20000	20	0	20	20	72	0	72	72	-12	0	-12	-12		0	Inf	-Inf
Mebeverine	B. mandrillaris	Trophozoites	1	20000	0	20000	20000	20	0	20	20	72	0	72	72	-12	0	-12	-12		0	Inf	-Inf
Nitroglycerin	B. mandrillaris	Trophozoites	1	20000	0	20000	20000	20	0	20	20	72	0	72	72	-12	0	-12	-12		0	Inf	-Inf
Toltrazuril	B. mandrillaris	Trophozoites	1	20000	0	20000	20000	20	0	20	20	72	0	72	72	-12	0	-12	-12		0	Inf	-Inf
Benzoxiquine	B. mandrillaris	Trophozoites	1	20000	0	20000	20000	20	0	20	20	72	0	72	72	-11	0	-11	-11		0	Inf	-Inf
Betamethasone sodium phosphate	B. mandrillaris	Trophozoites	1	20000	0	20000	20000	20	0	20	20	72	0	72	72	-11	0	-11	-11		0	Inf	-Inf
Cefamandole nafate	B. mandrillaris	Trophozoites	1	20000	0	20000	20000	20	0	20	20	72	0	72	72	-11	0	-11	-11		0	Inf	-Inf
Chlorpyrifos	B. mandrillaris	Trophozoites	1	20000	0	20000	20000	20	0	20	20	72	0	72	72	-11	0	-11	-11		0	Inf	-Inf
Econazole	B. mandrillaris	Trophozoites	1	20000	0	20000	20000	20	0	20	20	72	0	72	72	-11	0	-11	-11		0	Inf	-Inf
Erdosteine	B. mandrillaris	Trophozoites	1	20000	0	20000	20000	20	0	20	20	72	0	72	72	-11	0	-11	-11		0	Inf	-Inf
Reserpine	B. mandrillaris	Trophozoites	1	20000	0	20000	20000	20	0	20	20	72	0	72	72	-11	0	-11	-11		0	Inf	-Inf
Sulbentine	B. mandrillaris	Trophozoites	1	20000	0	20000	20000	20	0	20	20	72	0	72	72	-11	0	-11	-11		0	Inf	-Inf
Tobramycin	B. mandrillaris	Trophozoites	1	20000	0	20000	20000	20	0	20	20	72	0	72	72	-11	0	-11	-11		0	Inf	-Inf
Aceclofenac	B. mandrillaris	Trophozoites	1	20000	0	20000	20000	20	0	20	20	72	0	72	72	-10	0	-10	-10		0	Inf	-Inf
Auranofin	B. mandrillaris	Trophozoites	1	20000	0	20000	20000	20	0	20	20	72	0	72	72	-10	0	-10	-10		0	Inf	-Inf
Glutathione	B. mandrillaris	Trophozoites	1	20000	0	20000	20000	20	0	20	20	72	0	72	72	-10	0	-10	-10		0	Inf	-Inf
Ketanserin tartrate	B. mandrillaris	Trophozoites	1	20000	0	20000	20000	20	0	20	20	72	0	72	72	-10	0	-10	-10		0	Inf	-Inf
Levobunolol HCl	B. mandrillaris	Trophozoites	1	20000	0	20000	20000	20	0	20	20	72	0	72	72	-10	0	-10	-10		0	Inf	-Inf
Molsidomine	B. mandrillaris	Trophozoites	1	20000	0	20000	20000	20	0	20	20	72	0	72	72	-10	0	-10	-10		0	Inf	-Inf
Rimonabant	B. mandrillaris	Trophozoites	1	20000	0	20000	20000	20	0	20	20	72	0	72	72	-10	0	-10	-10		0	Inf	-Inf
Sanguinarine chloride	B. mandrillaris	Trophozoites	1	20000	0	20000	20000	20	0	20	20	72	0	72	72	-10	0	-10	-10		0	Inf	-Inf
Alprazolam	B. mandrillaris	Trophozoites	1	20000	0	20000	20000	20	0	20	20	72	0	72	72	-9	0	-9	-9		0	Inf	-Inf
Creatine	B. mandrillaris	Trophozoites	1	20000	0	20000	20000	20	0	20	20	72	0	72	72	-9	0	-9	-9		0	Inf	-Inf
Dalfampridine	B. mandrillaris	Trophozoites	1	20000	0	20000	20000	20	0	20	20	72	0	72	72	-9	0	-9	-9		0	Inf	-Inf
Hydrocortisone	B. mandrillaris	Trophozoites	2	20000	0	20000	20000	20	0	20	20	72	0	72	72	-9	36.7696	-35	17		0	Inf	-Inf
Memantine	B. mandrillaris	Trophozoites	1	20000	0	20000	20000	20	0	20	20	72	0	72	72	-9	0	-9	-9		0	Inf	-Inf
Methyclothiazide	B. mandrillaris	Trophozoites	1	20000	0	20000	20000	20	0	20	20	72	0	72	72	-9	0	-9	-9		0	Inf	-Inf
Tetracaine	B. mandrillaris	Trophozoites	1	20000	0	20000	20000	20	0	20	20	72	0	72	72	-9	0	-9	-9		0	Inf	-Inf
Valganciclovir	B. mandrillaris	Trophozoites	1	20000	0	20000	20000	20	0	20	20	72	0	72	72	-9	0	-9	-9		0	Inf	-Inf
Difloxacin HCl	B. mandrillaris	Trophozoites	1	20000	0	20000	20000	20	0	20	20	72	0	72	72	-8	0	-8	-8		0	Inf	-Inf
Estradiol valerate	B. mandrillaris	Trophozoites	1	20000	0	20000	20000	20	0	20	20	72	0	72	72	-8	0	-8	-8		0	Inf	-Inf
Gamma-aminobutyric acid (GABA)	B. mandrillaris	Trophozoites	1	20000	0	20000	20000	20	0	20	20	72	0	72	72	-8	0	-8	-8		0	Inf	-Inf
L-aspartic acid	B. mandrillaris	Trophozoites	1	20000	0	20000	20000	20	0	20	20	72	0	72	72	-8	0	-8	-8		0	Inf	-Inf
Lindane	B. mandrillaris	Trophozoites	1	20000	0	20000	20000	20	0	20	20	72	0	72	72	-8	0	-8	-8		0	Inf	-Inf
Meta-cresyl acetate	B. mandrillaris	Trophozoites	1	20000	0	20000	20000	20	0	20	20	72	0	72	72	-8	0	-8	-8		0	Inf	-Inf
Picolamine	B. mandrillaris	Trophozoites	1	20000	0	20000	20000	20	0	20	20	72	0	72	72	-8	0	-8	-8		0	Inf	-Inf
Valrubicin	B. mandrillaris	Trophozoites	1	20000	0	20000	20000	20	0	20	20	72	0	72	72	-8	0	-8	-8		0	Inf	-Inf
Vincamine	B. mandrillaris	Trophozoites	1	20000	0	20000	20000	20	0	20	20	72	0	72	72	-8	0	-8	-8		0	Inf	-Inf
Amisulpride	B. mandrillaris	Trophozoites	2	20000	0	20000	20000	20	0	20	20	72	0	72	72	-7.5	13.435	-17	2		0	Inf	-Inf
Benfluorex	B. mandrillaris	Trophozoites	1	20000	0	20000	20000	20	0	20	20	72	0	72	72	-7	0	-7	-7		0	Inf	-Inf
Bopindolol	B. mandrillaris	Trophozoites	1	20000	0	20000	20000	20	0	20	20	72	0	72	72	-7	0	-7	-7		0	Inf	-Inf
Bufexamac	B. mandrillaris	Trophozoites	1	20000	0	20000	20000	20	0	20	20	72	0	72	72	-7	0	-7	-7		0	Inf	-Inf
Carbachol	B. mandrillaris	Trophozoites	1	20000	0	20000	20000	20	0	20	20	72	0	72	72	-7	0	-7	-7		0	Inf	-Inf
Cefacetrile	B. mandrillaris	Trophozoites	1	20000	0	20000	20000	20	0	20	20	72	0	72	72	-7	0	-7	-7		0	Inf	-Inf
Chloropyramine	B. mandrillaris	Trophozoites	1	20000	0	20000	20000	20	0	20	20	72	0	72	72	-7	0	-7	-7		0	Inf	-Inf
Cyclamic acid	B. mandrillaris	Trophozoites	1	20000	0	20000	20000	20	0	20	20	72	0	72	72	-7	0	-7	-7		0	Inf	-Inf
Efavirenz	B. mandrillaris	Trophozoites	1	20000	0	20000	20000	20	0	20	20	72	0	72	72	-7	0	-7	-7		0	Inf	-Inf
Iloprost	B. mandrillaris	Trophozoites	1	20000	0	20000	20000	20	0	20	20	72	0	72	72	-7	0	-7	-7		0	Inf	-Inf
Levosalbutamol	B. mandrillaris	Trophozoites	1	20000	0	20000	20000	20	0	20	20	72	0	72	72	-7	0	-7	-7		0	Inf	-Inf
Medrysone	B. mandrillaris	Trophozoites	1	20000	0	20000	20000	20	0	20	20	72	0	72	72	-7	0	-7	-7		0	Inf	-Inf
Nifursol	B. mandrillaris	Trophozoites	1	20000	0	20000	20000	20	0	20	20	72	0	72	72	-7	0	-7	-7		0	Inf	-Inf
Pamidronate	B. mandrillaris	Trophozoites	1	20000	0	20000	20000	20	0	20	20	72	0	72	72	-7	0	-7	-7		0	Inf	-Inf
Pregnenolone succinate	B. mandrillaris	Trophozoites	1	20000	0	20000	20000	20	0	20	20	72	0	72	72	-7	0	-7	-7		0	Inf	-Inf
Propofol	B. mandrillaris	Trophozoites	1	20000	0	20000	20000	20	0	20	20	72	0	72	72	-7	0	-7	-7		0	Inf	-Inf
Pyrazinamide	B. mandrillaris	Trophozoites	1	20000	0	20000	20000	20	0	20	20	72	0	72	72	-7	0	-7	-7		0	Inf	-Inf
Ramifenazone	B. mandrillaris	Trophozoites	1	20000	0	20000	20000	20	0	20	20	72	0	72	72	-7	0	-7	-7		0	Inf	-Inf
Rutin	B. mandrillaris	Trophozoites	1	20000	0	20000	20000	20	0	20	20	72	0	72	72	-7	0	-7	-7		0	Inf	-Inf
Tiopronin	B. mandrillaris	Trophozoites	1	20000	0	20000	20000	20	0	20	20	72	0	72	72	-7	0	-7	-7		0	Inf	-Inf
Budesonide	B. mandrillaris	Trophozoites	2	20000	0	20000	20000	20	0	20	20	72	0	72	72	-6.5	31.8198	-29	16		0	Inf	-Inf
Beta-propiolactone	B. mandrillaris	Trophozoites	1	20000	0	20000	20000	20	0	20	20	72	0	72	72	-6	0	-6	-6		0	Inf	-Inf
Bortezomib	B. mandrillaris	Trophozoites	1	20000	0	20000	20000	20	0	20	20	72	0	72	72	-6	0	-6	-6		0	Inf	-Inf
Enflurane	B. mandrillaris	Trophozoites	1	20000	0	20000	20000	20	0	20	20	72	0	72	72	-6	0	-6	-6		0	Inf	-Inf
Felodipine	B. mandrillaris	Trophozoites	1	20000	0	20000	20000	20	0	20	20	72	0	72	72	-6	0	-6	-6		0	Inf	-Inf
Mechlorethamine	B. mandrillaris	Trophozoites	1	20000	0	20000	20000	20	0	20	20	72	0	72	72	-6	0	-6	-6		0	Inf	-Inf
Melphalan	B. mandrillaris	Trophozoites	1	20000	0	20000	20000	20	0	20	20	72	0	72	72	-6	0	-6	-6		0	Inf	-Inf
Toremifene	B. mandrillaris	Trophozoites	1	20000	0	20000	20000	20	0	20	20	72	0	72	72	-6	0	-6	-6		0	Inf	-Inf
Trimetazidine	B. mandrillaris	Trophozoites	1	20000	0	20000	20000	20	0	20	20	72	0	72	72	-6	0	-6	-6		0	Inf	-Inf
Tyrosine	B. mandrillaris	Trophozoites	1	20000	0	20000	20000	20	0	20	20	72	0	72	72	-6	0	-6	-6		0	Inf	-Inf
Vecuronium bromide	B. mandrillaris	Trophozoites	1	20000	0	20000	20000	20	0	20	20	72	0	72	72	-6	0	-6	-6		0	Inf	-Inf
Acetohexamide	B. mandrillaris	Trophozoites	1	20000	0	20000	20000	20	0	20	20	72	0	72	72	-5	0	-5	-5		0	Inf	-Inf
Aliskiren	B. mandrillaris	Trophozoites	1	20000	0	20000	20000	20	0	20	20	72	0	72	72	-5	0	-5	-5		0	Inf	-Inf
Cefditorin Pivoxil	B. mandrillaris	Trophozoites	1	20000	0	20000	20000	20	0	20	20	72	0	72	72	-5	0	-5	-5		0	Inf	-Inf
Cyproheptadine	B. mandrillaris	Trophozoites	1	20000	0	20000	20000	20	0	20	20	72	0	72	72	-5	0	-5	-5		0	Inf	-Inf
Dinoprost tromethamine	B. mandrillaris	Trophozoites	1	20000	0	20000	20000	20	0	20	20	72	0	72	72	-5	0	-5	-5		0	Inf	-Inf
Flutamide	B. mandrillaris	Trophozoites	1	20000	0	20000	20000	20	0	20	20	72	0	72	72	-5	0	-5	-5		0	Inf	-Inf
L-Serine	B. mandrillaris	Trophozoites	1	20000	0	20000	20000	20	0	20	20	72	0	72	72	-5	0	-5	-5		0	Inf	-Inf
Lumiracoxib	B. mandrillaris	Trophozoites	1	20000	0	20000	20000	20	0	20	20	72	0	72	72	-5	0	-5	-5		0	Inf	-Inf
Methscopolamine bromide	B. mandrillaris	Trophozoites	2	20000	0	20000	20000	20	0	20	20	72	0	72	72	-5	29.6985	-26	16		0	Inf	-Inf
Metrifonate	B. mandrillaris	Trophozoites	1	20000	0	20000	20000	20	0	20	20	72	0	72	72	-5	0	-5	-5		0	Inf	-Inf
Mometasone	B. mandrillaris	Trophozoites	1	20000	0	20000	20000	20	0	20	20	72	0	72	72	-5	0	-5	-5		0	Inf	-Inf
Nialamide	B. mandrillaris	Trophozoites	1	20000	0	20000	20000	20	0	20	20	72	0	72	72	-5	0	-5	-5		0	Inf	-Inf
Orphenadrine	B. mandrillaris	Trophozoites	1	20000	0	20000	20000	20	0	20	20	72	0	72	72	-5	0	-5	-5		0	Inf	-Inf
Acetophenazine maleate	B. mandrillaris	Trophozoites	1	20000	0	20000	20000	20	0	20	20	72	0	72	72	-4	0	-4	-4		0	Inf	-Inf
Azaserine	B. mandrillaris	Trophozoites	1	20000	0	20000	20000	20	0	20	20	72	0	72	72	-4	0	-4	-4		0	Inf	-Inf
Capreomycin sulfate	B. mandrillaris	Trophozoites	1	20000	0	20000	20000	20	0	20	20	72	0	72	72	-4	0	-4	-4		0	Inf	-Inf
Danazol	B. mandrillaris	Trophozoites	2	20000	0	20000	20000	20	0	20	20	72	0	72	72	-4	16.9706	-16	8		0	Inf	-Inf
Diosmin	B. mandrillaris	Trophozoites	1	20000	0	20000	20000	20	0	20	20	72	0	72	72	-4	0	-4	-4		0	Inf	-Inf
Entecavir	B. mandrillaris	Trophozoites	1	20000	0	20000	20000	20	0	20	20	72	0	72	72	-4	0	-4	-4		0	Inf	-Inf
Letrozole	B. mandrillaris	Trophozoites	1	20000	0	20000	20000	20	0	20	20	72	0	72	72	-4	0	-4	-4		0	Inf	-Inf
Miconazole	B. mandrillaris	Trophozoites	1	20000	0	20000	20000	20	0	20	20	72	0	72	72	-4	0	-4	-4		0	Inf	-Inf
Nitrofurantoin	B. mandrillaris	Trophozoites	1	20000	0	20000	20000	20	0	20	20	72	0	72	72	-4	0	-4	-4		0	Inf	-Inf
Oxyquinoline	B. mandrillaris	Trophozoites	1	20000	0	20000	20000	20	0	20	20	72	0	72	72	-4	0	-4	-4		0	Inf	-Inf
Pantothenic acid	B. mandrillaris	Trophozoites	1	20000	0	20000	20000	20	0	20	20	72	0	72	72	-4	0	-4	-4		0	Inf	-Inf
Zaleplon	B. mandrillaris	Trophozoites	1	20000	0	20000	20000	20	0	20	20	72	0	72	72	-4	0	-4	-4		0	Inf	-Inf
Zaprinast	B. mandrillaris	Trophozoites	1	20000	0	20000	20000	20	0	20	20	72	0	72	72	-4	0	-4	-4		0	Inf	-Inf
Megestrol acetate	B. mandrillaris	Trophozoites	2	20000	0	20000	20000	20	0	20	20	72	0	72	72	-3.5	2.12132	-5	-2		0	Inf	-Inf
Cefadroxil	B. mandrillaris	Trophozoites	1	20000	0	20000	20000	20	0	20	20	72	0	72	72	-3	0	-3	-3		0	Inf	-Inf
Diazinon	B. mandrillaris	Trophozoites	1	20000	0	20000	20000	20	0	20	20	72	0	72	72	-3	0	-3	-3		0	Inf	-Inf
Ephedrine (1r,2s) HCl	B. mandrillaris	Trophozoites	1	20000	0	20000	20000	20	0	20	20	72	0	72	72	-3	0	-3	-3		0	Inf	-Inf
Estradiol dipropionate	B. mandrillaris	Trophozoites	1	20000	0	20000	20000	20	0	20	20	72	0	72	72	-3	0	-3	-3		0	Inf	-Inf
Famotidine	B. mandrillaris	Trophozoites	1	20000	0	20000	20000	20	0	20	20	72	0	72	72	-3	0	-3	-3		0	Inf	-Inf
Fenbufen	B. mandrillaris	Trophozoites	1	20000	0	20000	20000	20	0	20	20	72	0	72	72	-3	0	-3	-3		0	Inf	-Inf
Meparfylon	B. mandrillaris	Trophozoites	1	20000	0	20000	20000	20	0	20	20	72	0	72	72	-3	0	-3	-3		0	Inf	-Inf
Naphazoline	B. mandrillaris	Trophozoites	1	20000	0	20000	20000	20	0	20	20	72	0	72	72	-3	0	-3	-3		0	Inf	-Inf
Nisoldipine	B. mandrillaris	Trophozoites	1	20000	0	20000	20000	20	0	20	20	72	0	72	72	-3	0	-3	-3		0	Inf	-Inf
Norethisterone	B. mandrillaris	Trophozoites	1	20000	0	20000	20000	20	0	20	20	72	0	72	72	-3	0	-3	-3		0	Inf	-Inf
Riluzole	B. mandrillaris	Trophozoites	1	20000	0	20000	20000	20	0	20	20	72	0	72	72	-3	0	-3	-3		0	Inf	-Inf
Tiletamine HCl	B. mandrillaris	Trophozoites	1	20000	0	20000	20000	20	0	20	20	72	0	72	72	-3	0	-3	-3		0	Inf	-Inf
Timolol	B. mandrillaris	Trophozoites	1	20000	0	20000	20000	20	0	20	20	72	0	72	72	-3	0	-3	-3		0	Inf	-Inf
Meglumine	B. mandrillaris	Trophozoites	2	20000	0	20000	20000	20	0	20	20	72	0	72	72	-2.5	13.435	-12	7		0	Inf	-Inf
Ranolazine 2HCl	B. mandrillaris	Trophozoites	2	20000	0	20000	20000	20	0	20	20	72	0	72	72	-2.5	0.707107	-3	-2		0	Inf	-Inf
Betamethasone acetate	B. mandrillaris	Trophozoites	1	20000	0	20000	20000	20	0	20	20	72	0	72	72	-2	0	-2	-2		0	Inf	-Inf
Betamethasone valerate	B. mandrillaris	Trophozoites	1	20000	0	20000	20000	20	0	20	20	72	0	72	72	-2	0	-2	-2		0	Inf	-Inf
Chlorophyllide Cu complex Na Salt	B. mandrillaris	Trophozoites	1	20000	0	20000	20000	20	0	20	20	72	0	72	72	-2	0	-2	-2		0	Inf	-Inf
Dehydrocholic acid	B. mandrillaris	Trophozoites	1	20000	0	20000	20000	20	0	20	20	72	0	72	72	-2	0	-2	-2		0	Inf	-Inf
Estropipate	B. mandrillaris	Trophozoites	1	20000	0	20000	20000	20	0	20	20	72	0	72	72	-2	0	-2	-2		0	Inf	-Inf
Ethyl carbamate	B. mandrillaris	Trophozoites	1	20000	0	20000	20000	20	0	20	20	72	0	72	72	-2	0	-2	-2		0	Inf	-Inf
Nabumetone	B. mandrillaris	Trophozoites	1	20000	0	20000	20000	20	0	20	20	72	0	72	72	-2	0	-2	-2		0	Inf	-Inf
Phenelzine	B. mandrillaris	Trophozoites	1	20000	0	20000	20000	20	0	20	20	72	0	72	72	-2	0	-2	-2		0	Inf	-Inf
Piracetam	B. mandrillaris	Trophozoites	1	20000	0	20000	20000	20	0	20	20	72	0	72	72	-2	0	-2	-2		0	Inf	-Inf
Pranlukast	B. mandrillaris	Trophozoites	1	20000	0	20000	20000	20	0	20	20	72	0	72	72	-2	0	-2	-2		0	Inf	-Inf
Ractopamine HCl	B. mandrillaris	Trophozoites	1	20000	0	20000	20000	20	0	20	20	72	0	72	72	-2	0	-2	-2		0	Inf	-Inf
Ritonavir	B. mandrillaris	Trophozoites	1	20000	0	20000	20000	20	0	20	20	72	0	72	72	-2	0	-2	-2		0	Inf	-Inf
Stepronin	B. mandrillaris	Trophozoites	1	20000	0	20000	20000	20	0	20	20	72	0	72	72	-2	0	-2	-2		0	Inf	-Inf
Torasemide	B. mandrillaris	Trophozoites	1	20000	0	20000	20000	20	0	20	20	72	0	72	72	-2	0	-2	-2		0	Inf	-Inf
Triacetin	B. mandrillaris	Trophozoites	1	20000	0	20000	20000	20	0	20	20	72	0	72	72	-2	0	-2	-2		0	Inf	-Inf
Vapreotide	B. mandrillaris	Trophozoites	1	20000	0	20000	20000	20	0	20	20	72	0	72	72	-2	0	-2	-2		0	Inf	-Inf
Docetaxel	B. mandrillaris	Trophozoites	2	20000	0	20000	20000	20	0	20	20	72	0	72	72	-1.5	13.435	-11	8		0	Inf	-Inf
Ajmaline	B. mandrillaris	Trophozoites	1	20000	0	20000	20000	20	0	20	20	72	0	72	72	-1	0	-1	-1		0	Inf	-Inf
Arsenic trioxide	B. mandrillaris	Trophozoites	1	20000	0	20000	20000	20	0	20	20	72	0	72	72	-1	0	-1	-1		0	Inf	-Inf
Canrenoic acid	B. mandrillaris	Trophozoites	1	20000	0	20000	20000	20	0	20	20	72	0	72	72	-1	0	-1	-1		0	Inf	-Inf
Cyclosporine	B. mandrillaris	Trophozoites	1	20000	0	20000	20000	20	0	20	20	72	0	72	72	-1	0	-1	-1		0	Inf	-Inf
Dodecyl sulfate	B. mandrillaris	Trophozoites	1	20000	0	20000	20000	20	0	20	20	72	0	72	72	-1	0	-1	-1		0	Inf	-Inf
Ethanolamine oleate	B. mandrillaris	Trophozoites	1	20000	0	20000	20000	20	0	20	20	72	0	72	72	-1	0	-1	-1		0	Inf	-Inf
Fenoterol	B. mandrillaris	Trophozoites	1	20000	0	20000	20000	20	0	20	20	72	0	72	72	-1	0	-1	-1		0	Inf	-Inf
Fexofenadine	B. mandrillaris	Trophozoites	1	20000	0	20000	20000	20	0	20	20	72	0	72	72	-1	0	-1	-1		0	Inf	-Inf
Formoterol	B. mandrillaris	Trophozoites	1	20000	0	20000	20000	20	0	20	20	72	0	72	72	-1	0	-1	-1		0	Inf	-Inf
Hexetidine	B. mandrillaris	Trophozoites	1	20000	0	20000	20000	20	0	20	20	72	0	72	72	-1	0	-1	-1		0	Inf	-Inf
L-Alanine	B. mandrillaris	Trophozoites	1	20000	0	20000	20000	20	0	20	20	72	0	72	72	-1	0	-1	-1		0	Inf	-Inf
L-Tyrosine	B. mandrillaris	Trophozoites	1	20000	0	20000	20000	20	0	20	20	72	0	72	72	-1	0	-1	-1		0	Inf	-Inf
Miglustat	B. mandrillaris	Trophozoites	1	20000	0	20000	20000	20	0	20	20	72	0	72	72	-1	0	-1	-1		0	Inf	-Inf
Monobenzone	B. mandrillaris	Trophozoites	1	20000	0	20000	20000	20	0	20	20	72	0	72	72	-1	0	-1	-1		0	Inf	-Inf
Nicardipine	B. mandrillaris	Trophozoites	1	20000	0	20000	20000	20	0	20	20	72	0	72	72	-1	0	-1	-1		0	Inf	-Inf
Paramethadione	B. mandrillaris	Trophozoites	1	20000	0	20000	20000	20	0	20	20	72	0	72	72	-1	0	-1	-1		0	Inf	-Inf
Pravastatin sodium	B. mandrillaris	Trophozoites	1	20000	0	20000	20000	20	0	20	20	72	0	72	72	-1	0	-1	-1		0	Inf	-Inf
Pyrantel pamoate	B. mandrillaris	Trophozoites	2	20000	0	20000	20000	20	0	20	20	72	0	72	72	-1	12.7279	-10	8		0	Inf	-Inf
Remoxipride	B. mandrillaris	Trophozoites	1	20000	0	20000	20000	20	0	20	20	72	0	72	72	-1	0	-1	-1		0	Inf	-Inf
Methotrexate	N. fowleri	Trophozoites	1	1000	0	1000	1000	1.06	0	1.06	1.06	48	0	48	48	0	0	0	0		0	Inf	-Inf
Micafungin	A. astronyxis	Cysts	1	100000	0	100000	100000	6.19	0	6.19	6.19	48	0	48	48	0	0	0	0		0	Inf	-Inf
Micafungin	A. castellanii	Cysts	1	100000	0	100000	100000	6.19	0	6.19	6.19	48	0	48	48	0	0	0	0		0	Inf	-Inf
Micafungin	A. comandoni	Cysts	1	100000	0	100000	100000	6.19	0	6.19	6.19	48	0	48	48	0	0	0	0		0	Inf	-Inf
Micafungin	A. culbertsoni	Cysts	1	100000	0	100000	100000	6.19	0	6.19	6.19	48	0	48	48	0	0	0	0		0	Inf	-Inf
Micafungin	A. healyi	Cysts	1	100000	0	100000	100000	6.19	0	6.19	6.19	48	0	48	48	0	0	0	0		0	Inf	-Inf
Micafungin	A. pustulosa	Cysts	1	100000	0	100000	100000	6.19	0	6.19	6.19	48	0	48	48	0	0	0	0		0	Inf	-Inf
Micafungin	A. tubiashi	Cysts	1	100000	0	100000	100000	6.19	0	6.19	6.19	48	0	48	48	0	0	0	0		0	Inf	-Inf
Micafungin	Acanthamoeba spp.	Cysts	1	100000	0	100000	100000	6.19	0	6.19	6.19	48	0	48	48	0	0	0	0		0	Inf	-Inf
Caspofungin	A. astronyxis	Cysts	1	100000	0	100000	100000	6.59	0	6.59	6.59	48	0	48	48	0	0	0	0		0	Inf	-Inf
Caspofungin	A. comandoni	Cysts	1	100000	0	100000	100000	6.59	0	6.59	6.59	48	0	48	48	0	0	0	0		0	Inf	-Inf
Caspofungin	A. culbertsoni	Cysts	1	100000	0	100000	100000	6.59	0	6.59	6.59	48	0	48	48	0	0	0	0		0	Inf	-Inf
Caspofungin	A. healyi	Cysts	1	100000	0	100000	100000	6.59	0	6.59	6.59	48	0	48	48	0	0	0	0		0	Inf	-Inf
Caspofungin	A. pustulosa	Cysts	1	100000	0	100000	100000	6.59	0	6.59	6.59	48	0	48	48	0	0	0	0		0	Inf	-Inf
Caspofungin	A. tubiashi	Cysts	1	100000	0	100000	100000	6.59	0	6.59	6.59	48	0	48	48	0	0	0	0		0	Inf	-Inf
Caspofungin	Acanthamoeba spp.	Cysts	1	100000	0	100000	100000	6.59	0	6.59	6.59	48	0	48	48	0	0	0	0		0	Inf	-Inf
Anidulafungin	A. astronyxis	Cysts	1	100000	0	100000	100000	7.02	0	7.02	7.02	48	0	48	48	0	0	0	0		0	Inf	-Inf
Anidulafungin	A. castellanii	Cysts	1	100000	0	100000	100000	7.02	0	7.02	7.02	48	0	48	48	0	0	0	0		0	Inf	-Inf
Anidulafungin	A. comandoni	Cysts	1	100000	0	100000	100000	7.02	0	7.02	7.02	48	0	48	48	0	0	0	0		0	Inf	-Inf
Anidulafungin	A. culbertsoni	Cysts	1	100000	0	100000	100000	7.02	0	7.02	7.02	48	0	48	48	0	0	0	0		0	Inf	-Inf
Anidulafungin	A. healyi	Cysts	1	100000	0	100000	100000	7.02	0	7.02	7.02	48	0	48	48	0	0	0	0		0	Inf	-Inf
Anidulafungin	A. pustulosa	Cysts	1	100000	0	100000	100000	7.02	0	7.02	7.02	48	0	48	48	0	0	0	0		0	Inf	-Inf
Anidulafungin	A. tubiashi	Cysts	1	100000	0	100000	100000	7.02	0	7.02	7.02	48	0	48	48	0	0	0	0		0	Inf	-Inf
Anidulafungin	Acanthamoeba spp.	Cysts	1	100000	0	100000	100000	7.02	0	7.02	7.02	48	0	48	48	0	0	0	0		0	Inf	-Inf
Amphotericin B	A. astronyxis	Cysts	1	100000	0	100000	100000	8.66	0	8.66	8.66	48	0	48	48	0	0	0	0		0	Inf	-Inf
Amphotericin B	A. comandoni	Cysts	1	100000	0	100000	100000	8.66	0	8.66	8.66	48	0	48	48	0	0	0	0		0	Inf	-Inf
Amphotericin B	A. culbertsoni	Cysts	1	100000	0	100000	100000	8.66	0	8.66	8.66	48	0	48	48	0	0	0	0		0	Inf	-Inf
Amphotericin B	A. healyi	Cysts	1	100000	0	100000	100000	8.66	0	8.66	8.66	48	0	48	48	0	0	0	0		0	Inf	-Inf
Amphotericin B	A. pustulosa	Cysts	1	100000	0	100000	100000	8.66	0	8.66	8.66	48	0	48	48	0	0	0	0		0	Inf	-Inf
Amphotericin B	A. tubiashi	Cysts	1	100000	0	100000	100000	8.66	0	8.66	8.66	48	0	48	48	0	0	0	0		0	Inf	-Inf
Amphotericin B	Acanthamoeba spp.	Cysts	1	100000	0	100000	100000	8.66	0	8.66	8.66	48	0	48	48	0	0	0	0		0	Inf	-Inf
Vorinostat	A. castellanii	Trophozoites	1	10000	0	10000	10000	10	0	10	10	24	0	24	24	0	0	0	0		0	Inf	-Inf
(R)-(+)-Atenolol	N. gruberi	Trophozoites	1	6000	0	6000	6000	10	0	10	10	120	0	120	120	0	0	0	0		0	Inf	-Inf
(R)-baclofen	N. gruberi	Trophozoites	1	6000	0	6000	6000	10	0	10	10	120	0	120	120	0	0	0	0		0	Inf	-Inf
10-Deacetylbaccatin	N. gruberi	Trophozoites	1	6000	0	6000	6000	10	0	10	10	120	0	120	120	0	0	0	0		0	Inf	-Inf
2-Methoxyestradiol	N. gruberi	Trophozoites	1	6000	0	6000	6000	10	0	10	10	120	0	120	120	0	0	0	0		0	Inf	-Inf
2-Thiouracil	N. gruberi	Trophozoites	1	6000	0	6000	6000	10	0	10	10	120	0	120	120	0	0	0	0		0	Inf	-Inf
9-Aminoacridine	N. gruberi	Trophozoites	1	6000	0	6000	6000	10	0	10	10	120	0	120	120	0	0	0	0		0	Inf	-Inf
Abacavir sulfate	N. gruberi	Trophozoites	1	6000	0	6000	6000	10	0	10	10	120	0	120	120	0	0	0	0		0	Inf	-Inf
Abiraterone	N. gruberi	Trophozoites	1	6000	0	6000	6000	10	0	10	10	120	0	120	120	0	0	0	0		0	Inf	-Inf
Abiraterone acetate	N. gruberi	Trophozoites	1	6000	0	6000	6000	10	0	10	10	120	0	120	120	0	0	0	0		0	Inf	-Inf
Acebutolol HCl	N. gruberi	Trophozoites	1	6000	0	6000	6000	10	0	10	10	120	0	120	120	0	0	0	0		0	Inf	-Inf
Aceclidine HCl	N. gruberi	Trophozoites	1	6000	0	6000	6000	10	0	10	10	120	0	120	120	0	0	0	0		0	Inf	-Inf
Acemetacin	N. gruberi	Trophozoites	1	6000	0	6000	6000	10	0	10	10	120	0	120	120	0	0	0	0		0	Inf	-Inf
Acetarsone	N. gruberi	Trophozoites	1	6000	0	6000	6000	10	0	10	10	120	0	120	120	0	0	0	0		0	Inf	-Inf
Acetylsalicylic acid	N. gruberi	Trophozoites	1	6000	0	6000	6000	10	0	10	10	120	0	120	120	0	0	0	0		0	Inf	-Inf
Adrenalone HCl	N. gruberi	Trophozoites	1	6000	0	6000	6000	10	0	10	10	120	0	120	120	0	0	0	0		0	Inf	-Inf
Alendronate	N. gruberi	Trophozoites	1	6000	0	6000	6000	10	0	10	10	120	0	120	120	0	0	0	0		0	Inf	-Inf
Alfacalcidol	N. gruberi	Trophozoites	1	6000	0	6000	6000	10	0	10	10	120	0	120	120	0	0	0	0		0	Inf	-Inf
Alfuzosin HCl	N. gruberi	Trophozoites	1	6000	0	6000	6000	10	0	10	10	120	0	120	120	0	0	0	0		0	Inf	-Inf
Allopurinol	N. gruberi	Trophozoites	1	6000	0	6000	6000	10	0	10	10	120	0	120	120	0	0	0	0		0	Inf	-Inf
Allylthiourea	N. gruberi	Trophozoites	1	6000	0	6000	6000	10	0	10	10	120	0	120	120	0	0	0	0		0	Inf	-Inf
Almotriptan malate	N. gruberi	Trophozoites	1	6000	0	6000	6000	10	0	10	10	120	0	120	120	0	0	0	0		0	Inf	-Inf
Alprostadil	N. gruberi	Trophozoites	1	6000	0	6000	6000	10	0	10	10	120	0	120	120	0	0	0	0		0	Inf	-Inf
Amantadine HCl	N. gruberi	Trophozoites	1	6000	0	6000	6000	10	0	10	10	120	0	120	120	0	0	0	0		0	Inf	-Inf
Amfebutamone	N. gruberi	Trophozoites	1	6000	0	6000	6000	10	0	10	10	120	0	120	120	0	0	0	0		0	Inf	-Inf
Amidopyrine	N. gruberi	Trophozoites	1	6000	0	6000	6000	10	0	10	10	120	0	120	120	0	0	0	0		0	Inf	-Inf
Amikacin hydrate	N. gruberi	Trophozoites	1	6000	0	6000	6000	10	0	10	10	120	0	120	120	0	0	0	0		0	Inf	-Inf
Amikacin sulfate	N. gruberi	Trophozoites	1	6000	0	6000	6000	10	0	10	10	120	0	120	120	0	0	0	0		0	Inf	-Inf
Aminoglutethimide	N. gruberi	Trophozoites	1	6000	0	6000	6000	10	0	10	10	120	0	120	120	0	0	0	0		0	Inf	-Inf
Aminothiazole	N. gruberi	Trophozoites	1	6000	0	6000	6000	10	0	10	10	120	0	120	120	0	0	0	0		0	Inf	-Inf
Amisulpride	N. gruberi	Trophozoites	1	6000	0	6000	6000	10	0	10	10	120	0	120	120	0	0	0	0		0	Inf	-Inf
Amitriptyline HCl	N. gruberi	Trophozoites	1	6000	0	6000	6000	10	0	10	10	120	0	120	120	0	0	0	0		0	Inf	-Inf
Amoxicillin	N. gruberi	Trophozoites	1	6000	0	6000	6000	10	0	10	10	120	0	120	120	0	0	0	0		0	Inf	-Inf
Amoxicillin sodium	N. gruberi	Trophozoites	1	6000	0	6000	6000	10	0	10	10	120	0	120	120	0	0	0	0		0	Inf	-Inf
Amprenavir	N. gruberi	Trophozoites	1	6000	0	6000	6000	10	0	10	10	120	0	120	120	0	0	0	0		0	Inf	-Inf
Anagrelide HCl	N. gruberi	Trophozoites	1	6000	0	6000	6000	10	0	10	10	120	0	120	120	0	0	0	0		0	Inf	-Inf
Anastrozole	N. gruberi	Trophozoites	1	6000	0	6000	6000	10	0	10	10	120	0	120	120	0	0	0	0		0	Inf	-Inf
Anisindione	N. gruberi	Trophozoites	1	6000	0	6000	6000	10	0	10	10	120	0	120	120	0	0	0	0		0	Inf	-Inf
Antazoline HCl	N. gruberi	Trophozoites	1	6000	0	6000	6000	10	0	10	10	120	0	120	120	0	0	0	0		0	Inf	-Inf
Antipyrine	N. gruberi	Trophozoites	1	6000	0	6000	6000	10	0	10	10	120	0	120	120	0	0	0	0		0	Inf	-Inf
Apixaban	N. gruberi	Trophozoites	1	6000	0	6000	6000	10	0	10	10	120	0	120	120	0	0	0	0		0	Inf	-Inf
Arecoline	N. gruberi	Trophozoites	1	6000	0	6000	6000	10	0	10	10	120	0	120	120	0	0	0	0		0	Inf	-Inf
Ascorbic acid	N. gruberi	Trophozoites	1	6000	0	6000	6000	10	0	10	10	120	0	120	120	0	0	0	0		0	Inf	-Inf
Atropine	N. gruberi	Trophozoites	1	6000	0	6000	6000	10	0	10	10	120	0	120	120	0	0	0	0		0	Inf	-Inf
Azaperone	N. gruberi	Trophozoites	1	6000	0	6000	6000	10	0	10	10	120	0	120	120	0	0	0	0		0	Inf	-Inf
Azasetron HCl	N. gruberi	Trophozoites	1	6000	0	6000	6000	10	0	10	10	120	0	120	120	0	0	0	0		0	Inf	-Inf
Azathioprine	N. gruberi	Trophozoites	1	6000	0	6000	6000	10	0	10	10	120	0	120	120	0	0	0	0		0	Inf	-Inf
Azilsartan	N. gruberi	Trophozoites	1	6000	0	6000	6000	10	0	10	10	120	0	120	120	0	0	0	0		0	Inf	-Inf
Azilsartan medoxomil	N. gruberi	Trophozoites	1	6000	0	6000	6000	10	0	10	10	120	0	120	120	0	0	0	0		0	Inf	-Inf
Aztreonam	N. gruberi	Trophozoites	1	6000	0	6000	6000	10	0	10	10	120	0	120	120	0	0	0	0		0	Inf	-Inf
Balofloxacin	N. gruberi	Trophozoites	1	6000	0	6000	6000	10	0	10	10	120	0	120	120	0	0	0	0		0	Inf	-Inf
Bazedoxifene HCl	N. gruberi	Trophozoites	1	6000	0	6000	6000	10	0	10	10	120	0	120	120	0	0	0	0		0	Inf	-Inf
Beclomethasone dipropionate	N. gruberi	Trophozoites	1	6000	0	6000	6000	10	0	10	10	120	0	120	120	0	0	0	0		0	Inf	-Inf
Bemegride	N. gruberi	Trophozoites	1	6000	0	6000	6000	10	0	10	10	120	0	120	120	0	0	0	0		0	Inf	-Inf
Bendamustine HCl	N. gruberi	Trophozoites	1	6000	0	6000	6000	10	0	10	10	120	0	120	120	0	0	0	0		0	Inf	-Inf
Benserazide	N. gruberi	Trophozoites	1	6000	0	6000	6000	10	0	10	10	120	0	120	120	0	0	0	0		0	Inf	-Inf
Benzethonium chloride	N. gruberi	Trophozoites	1	6000	0	6000	6000	10	0	10	10	120	0	120	120	0	0	0	0		0	Inf	-Inf
Benzocaine	N. gruberi	Trophozoites	1	6000	0	6000	6000	10	0	10	10	120	0	120	120	0	0	0	0		0	Inf	-Inf
Benzthiazide	N. gruberi	Trophozoites	1	6000	0	6000	6000	10	0	10	10	120	0	120	120	0	0	0	0		0	Inf	-Inf
Bephenium hydroxynapthoate	N. gruberi	Trophozoites	1	6000	0	6000	6000	10	0	10	10	120	0	120	120	0	0	0	0		0	Inf	-Inf
Bepotastine besilate	N. gruberi	Trophozoites	1	6000	0	6000	6000	10	0	10	10	120	0	120	120	0	0	0	0		0	Inf	-Inf
Bergapten	N. gruberi	Trophozoites	1	6000	0	6000	6000	10	0	10	10	120	0	120	120	0	0	0	0		0	Inf	-Inf
Besifloxacin HCl	N. gruberi	Trophozoites	1	6000	0	6000	6000	10	0	10	10	120	0	120	120	0	0	0	0		0	Inf	-Inf
Betamethasone	N. gruberi	Trophozoites	1	6000	0	6000	6000	10	0	10	10	120	0	120	120	0	0	0	0		0	Inf	-Inf
Betamipron	N. gruberi	Trophozoites	1	6000	0	6000	6000	10	0	10	10	120	0	120	120	0	0	0	0		0	Inf	-Inf
Bethanechol chloride	N. gruberi	Trophozoites	1	6000	0	6000	6000	10	0	10	10	120	0	120	120	0	0	0	0		0	Inf	-Inf
Bextra	N. gruberi	Trophozoites	1	6000	0	6000	6000	10	0	10	10	120	0	120	120	0	0	0	0		0	Inf	-Inf
Biapenem	N. gruberi	Trophozoites	1	6000	0	6000	6000	10	0	10	10	120	0	120	120	0	0	0	0		0	Inf	-Inf
Bimatoprost	N. gruberi	Trophozoites	1	6000	0	6000	6000	10	0	10	10	120	0	120	120	0	0	0	0		0	Inf	-Inf
Bindarit	N. gruberi	Trophozoites	1	6000	0	6000	6000	10	0	10	10	120	0	120	120	0	0	0	0		0	Inf	-Inf
Biperiden HCl	N. gruberi	Trophozoites	1	6000	0	6000	6000	10	0	10	10	120	0	120	120	0	0	0	0		0	Inf	-Inf
Bisacodyl	N. gruberi	Trophozoites	1	6000	0	6000	6000	10	0	10	10	120	0	120	120	0	0	0	0		0	Inf	-Inf
Bisoprolol	N. gruberi	Trophozoites	1	6000	0	6000	6000	10	0	10	10	120	0	120	120	0	0	0	0		0	Inf	-Inf
Bromocriptine mesylate	N. gruberi	Trophozoites	1	6000	0	6000	6000	10	0	10	10	120	0	120	120	0	0	0	0		0	Inf	-Inf
Brucine	N. gruberi	Trophozoites	1	6000	0	6000	6000	10	0	10	10	120	0	120	120	0	0	0	0		0	Inf	-Inf
Bufexamac	N. gruberi	Trophozoites	1	6000	0	6000	6000	10	0	10	10	120	0	120	120	0	0	0	0		0	Inf	-Inf
Bupivacaine HCl	N. gruberi	Trophozoites	1	6000	0	6000	6000	10	0	10	10	120	0	120	120	0	0	0	0		0	Inf	-Inf
Butacaine	N. gruberi	Trophozoites	1	6000	0	6000	6000	10	0	10	10	120	0	120	120	0	0	0	0		0	Inf	-Inf
Cabazitaxel	N. gruberi	Trophozoites	1	6000	0	6000	6000	10	0	10	10	120	0	120	120	0	0	0	0		0	Inf	-Inf
Calcifediol	N. gruberi	Trophozoites	1	6000	0	6000	6000	10	0	10	10	120	0	120	120	0	0	0	0		0	Inf	-Inf
Calcitriol	N. gruberi	Trophozoites	1	6000	0	6000	6000	10	0	10	10	120	0	120	120	0	0	0	0		0	Inf	-Inf
Calcium levofolinate	N. gruberi	Trophozoites	1	6000	0	6000	6000	10	0	10	10	120	0	120	120	0	0	0	0		0	Inf	-Inf
Camylofin chlorhydrate	N. gruberi	Trophozoites	1	6000	0	6000	6000	10	0	10	10	120	0	120	120	0	0	0	0		0	Inf	-Inf
Candesartan	N. gruberi	Trophozoites	1	6000	0	6000	6000	10	0	10	10	120	0	120	120	0	0	0	0		0	Inf	-Inf
Carbachol	N. gruberi	Trophozoites	1	6000	0	6000	6000	10	0	10	10	120	0	120	120	0	0	0	0		0	Inf	-Inf
Carbazochrome sodium sulfonate	N. gruberi	Trophozoites	1	6000	0	6000	6000	10	0	10	10	120	0	120	120	0	0	0	0		0	Inf	-Inf
Carbenicillin disodium	N. gruberi	Trophozoites	1	6000	0	6000	6000	10	0	10	10	120	0	120	120	0	0	0	0		0	Inf	-Inf
Carmofur	N. gruberi	Trophozoites	1	6000	0	6000	6000	10	0	10	10	120	0	120	120	0	0	0	0		0	Inf	-Inf
Caspofungin acetate	N. gruberi	Trophozoites	1	6000	0	6000	6000	10	0	10	10	120	0	120	120	0	0	0	0		0	Inf	-Inf
Cefdinir	N. gruberi	Trophozoites	1	6000	0	6000	6000	10	0	10	10	120	0	120	120	0	0	0	0		0	Inf	-Inf
Cefoperazone	N. gruberi	Trophozoites	1	6000	0	6000	6000	10	0	10	10	120	0	120	120	0	0	0	0		0	Inf	-Inf
Cefoselis sulfate	N. gruberi	Trophozoites	1	6000	0	6000	6000	10	0	10	10	120	0	120	120	0	0	0	0		0	Inf	-Inf
Ceftazidime pentahydrate	N. gruberi	Trophozoites	1	6000	0	6000	6000	10	0	10	10	120	0	120	120	0	0	0	0		0	Inf	-Inf
Cephalexin	N. gruberi	Trophozoites	1	6000	0	6000	6000	10	0	10	10	120	0	120	120	0	0	0	0		0	Inf	-Inf
Cephalomannine	N. gruberi	Trophozoites	1	6000	0	6000	6000	10	0	10	10	120	0	120	120	0	0	0	0		0	Inf	-Inf
Cephapirin sodium	N. gruberi	Trophozoites	1	6000	0	6000	6000	10	0	10	10	120	0	120	120	0	0	0	0		0	Inf	-Inf
Chlorocresol	N. gruberi	Trophozoites	1	6000	0	6000	6000	10	0	10	10	120	0	120	120	0	0	0	0		0	Inf	-Inf
Chloroquine phosphate	N. gruberi	Trophozoites	1	6000	0	6000	6000	10	0	10	10	120	0	120	120	0	0	0	0		0	Inf	-Inf
Chlorpropamide	N. gruberi	Trophozoites	1	6000	0	6000	6000	10	0	10	10	120	0	120	120	0	0	0	0		0	Inf	-Inf
Chlortetracycline HCl	N. gruberi	Trophozoites	1	6000	0	6000	6000	10	0	10	10	120	0	120	120	0	0	0	0		0	Inf	-Inf
Chlorzoxazone	N. gruberi	Trophozoites	1	6000	0	6000	6000	10	0	10	10	120	0	120	120	0	0	0	0		0	Inf	-Inf
Chromocarb	N. gruberi	Trophozoites	1	6000	0	6000	6000	10	0	10	10	120	0	120	120	0	0	0	0		0	Inf	-Inf
Cilazapril monohydrate	N. gruberi	Trophozoites	1	6000	0	6000	6000	10	0	10	10	120	0	120	120	0	0	0	0		0	Inf	-Inf
Cilnidipine	N. gruberi	Trophozoites	1	6000	0	6000	6000	10	0	10	10	120	0	120	120	0	0	0	0		0	Inf	-Inf
Cilostazol	N. gruberi	Trophozoites	1	6000	0	6000	6000	10	0	10	10	120	0	120	120	0	0	0	0		0	Inf	-Inf
Cinchophen	N. gruberi	Trophozoites	1	6000	0	6000	6000	10	0	10	10	120	0	120	120	0	0	0	0		0	Inf	-Inf
Cinepazide maleate	N. gruberi	Trophozoites	1	6000	0	6000	6000	10	0	10	10	120	0	120	120	0	0	0	0		0	Inf	-Inf
Cinoxacin	N. gruberi	Trophozoites	1	6000	0	6000	6000	10	0	10	10	120	0	120	120	0	0	0	0		0	Inf	-Inf
Ciprofloxacin	N. gruberi	Trophozoites	1	6000	0	6000	6000	10	0	10	10	120	0	120	120	0	0	0	0		0	Inf	-Inf
Cisplatin	N. gruberi	Trophozoites	1	6000	0	6000	6000	10	0	10	10	120	0	120	120	0	0	0	0		0	Inf	-Inf
Clinafoxacin HCl	N. gruberi	Trophozoites	1	6000	0	6000	6000	10	0	10	10	120	0	120	120	0	0	0	0		0	Inf	-Inf
Clindamycin	N. gruberi	Trophozoites	1	6000	0	6000	6000	10	0	10	10	120	0	120	120	0	0	0	0		0	Inf	-Inf
Clindamycin HCl	N. gruberi	Trophozoites	1	6000	0	6000	6000	10	0	10	10	120	0	120	120	0	0	0	0		0	Inf	-Inf
Clindamycin palmitate HCl	N. gruberi	Trophozoites	1	6000	0	6000	6000	10	0	10	10	120	0	120	120	0	0	0	0		0	Inf	-Inf
Clindamycin phosphate	N. gruberi	Trophozoites	1	6000	0	6000	6000	10	0	10	10	120	0	120	120	0	0	0	0		0	Inf	-Inf
Clofibric acid	N. gruberi	Trophozoites	1	6000	0	6000	6000	10	0	10	10	120	0	120	120	0	0	0	0		0	Inf	-Inf
Clopamide	N. gruberi	Trophozoites	1	6000	0	6000	6000	10	0	10	10	120	0	120	120	0	0	0	0		0	Inf	-Inf
Clorgyline HCl	N. gruberi	Trophozoites	1	6000	0	6000	6000	10	0	10	10	120	0	120	120	0	0	0	0		0	Inf	-Inf
Clorsulon	N. gruberi	Trophozoites	1	6000	0	6000	6000	10	0	10	10	120	0	120	120	0	0	0	0		0	Inf	-Inf
Cloxacillin sodium	N. gruberi	Trophozoites	1	6000	0	6000	6000	10	0	10	10	120	0	120	120	0	0	0	0		0	Inf	-Inf
Cobicistat	N. gruberi	Trophozoites	1	6000	0	6000	6000	10	0	10	10	120	0	120	120	0	0	0	0		0	Inf	-Inf
Conivaptan HCl	N. gruberi	Trophozoites	1	6000	0	6000	6000	10	0	10	10	120	0	120	120	0	0	0	0		0	Inf	-Inf
Coumarin	N. gruberi	Trophozoites	1	6000	0	6000	6000	10	0	10	10	120	0	120	120	0	0	0	0		0	Inf	-Inf
Creatinine	N. gruberi	Trophozoites	1	6000	0	6000	6000	10	0	10	10	120	0	120	120	0	0	0	0		0	Inf	-Inf
Cyclamic acid	N. gruberi	Trophozoites	1	6000	0	6000	6000	10	0	10	10	120	0	120	120	0	0	0	0		0	Inf	-Inf
Cyclandelate	N. gruberi	Trophozoites	1	6000	0	6000	6000	10	0	10	10	120	0	120	120	0	0	0	0		0	Inf	-Inf
Cyclophosphamide	N. gruberi	Trophozoites	1	6000	0	6000	6000	10	0	10	10	120	0	120	120	0	0	0	0		0	Inf	-Inf
Cyclophosphamide monohydrate	N. gruberi	Trophozoites	1	6000	0	6000	6000	10	0	10	10	120	0	120	120	0	0	0	0		0	Inf	-Inf
Cyromazine	N. gruberi	Trophozoites	1	6000	0	6000	6000	10	0	10	10	120	0	120	120	0	0	0	0		0	Inf	-Inf
Cytarabine	N. gruberi	Trophozoites	1	6000	0	6000	6000	10	0	10	10	120	0	120	120	0	0	0	0		0	Inf	-Inf
Cytidine	N. gruberi	Trophozoites	1	6000	0	6000	6000	10	0	10	10	120	0	120	120	0	0	0	0		0	Inf	-Inf
Dabigatran	N. gruberi	Trophozoites	1	6000	0	6000	6000	10	0	10	10	120	0	120	120	0	0	0	0		0	Inf	-Inf
Dacarbazine	N. gruberi	Trophozoites	1	6000	0	6000	6000	10	0	10	10	120	0	120	120	0	0	0	0		0	Inf	-Inf
Danofloxacin mesylate	N. gruberi	Trophozoites	1	6000	0	6000	6000	10	0	10	10	120	0	120	120	0	0	0	0		0	Inf	-Inf
DAPT	N. gruberi	Trophozoites	1	6000	0	6000	6000	10	0	10	10	120	0	120	120	0	0	0	0		0	Inf	-Inf
Daptomycin	N. gruberi	Trophozoites	1	6000	0	6000	6000	10	0	10	10	120	0	120	120	0	0	0	0		0	Inf	-Inf
Darunavir ethanolate	N. gruberi	Trophozoites	1	6000	0	6000	6000	10	0	10	10	120	0	120	120	0	0	0	0		0	Inf	-Inf
Decitabine	N. gruberi	Trophozoites	1	6000	0	6000	6000	10	0	10	10	120	0	120	120	0	0	0	0		0	Inf	-Inf
Deferasirox	N. gruberi	Trophozoites	1	6000	0	6000	6000	10	0	10	10	120	0	120	120	0	0	0	0		0	Inf	-Inf
Deferiprone	N. gruberi	Trophozoites	1	6000	0	6000	6000	10	0	10	10	120	0	120	120	0	0	0	0		0	Inf	-Inf
Dehydroepiandrosterone	N. gruberi	Trophozoites	1	6000	0	6000	6000	10	0	10	10	120	0	120	120	0	0	0	0		0	Inf	-Inf
Desloratadine	N. gruberi	Trophozoites	1	6000	0	6000	6000	10	0	10	10	120	0	120	120	0	0	0	0		0	Inf	-Inf
Desonide	N. gruberi	Trophozoites	1	6000	0	6000	6000	10	0	10	10	120	0	120	120	0	0	0	0		0	Inf	-Inf
Dexamethasone acetate	N. gruberi	Trophozoites	1	6000	0	6000	6000	10	0	10	10	120	0	120	120	0	0	0	0		0	Inf	-Inf
Dexmedetomidine	N. gruberi	Trophozoites	1	6000	0	6000	6000	10	0	10	10	120	0	120	120	0	0	0	0		0	Inf	-Inf
Dexmedetomidine HCl	N. gruberi	Trophozoites	1	6000	0	6000	6000	10	0	10	10	120	0	120	120	0	0	0	0		0	Inf	-Inf
Dexrazoxane HCl	N. gruberi	Trophozoites	1	6000	0	6000	6000	10	0	10	10	120	0	120	120	0	0	0	0		0	Inf	-Inf
Dextrose	N. gruberi	Trophozoites	1	6000	0	6000	6000	10	0	10	10	120	0	120	120	0	0	0	0		0	Inf	-Inf
Dibenzepine HCl	N. gruberi	Trophozoites	1	6000	0	6000	6000	10	0	10	10	120	0	120	120	0	0	0	0		0	Inf	-Inf
Dibenzothiophene	N. gruberi	Trophozoites	1	6000	0	6000	6000	10	0	10	10	120	0	120	120	0	0	0	0		0	Inf	-Inf
Diclofenac diethylamine	N. gruberi	Trophozoites	1	6000	0	6000	6000	10	0	10	10	120	0	120	120	0	0	0	0		0	Inf	-Inf
Difloxacin HCl	N. gruberi	Trophozoites	1	6000	0	6000	6000	10	0	10	10	120	0	120	120	0	0	0	0		0	Inf	-Inf
Dimethyl fumarate	N. gruberi	Trophozoites	1	6000	0	6000	6000	10	0	10	10	120	0	120	120	0	0	0	0		0	Inf	-Inf
Diperodon HCl	N. gruberi	Trophozoites	1	6000	0	6000	6000	10	0	10	10	120	0	120	120	0	0	0	0		0	Inf	-Inf
Diphemanil methylsulfate	N. gruberi	Trophozoites	1	6000	0	6000	6000	10	0	10	10	120	0	120	120	0	0	0	0		0	Inf	-Inf
Disopyramide phosphate	N. gruberi	Trophozoites	1	6000	0	6000	6000	10	0	10	10	120	0	120	120	0	0	0	0		0	Inf	-Inf
Disulfiram	N. gruberi	Trophozoites	1	6000	0	6000	6000	10	0	10	10	120	0	120	120	0	0	0	0		0	Inf	-Inf
Divalproex sodium	N. gruberi	Trophozoites	1	6000	0	6000	6000	10	0	10	10	120	0	120	120	0	0	0	0		0	Inf	-Inf
DL-Adrenaline	N. gruberi	Trophozoites	1	6000	0	6000	6000	10	0	10	10	120	0	120	120	0	0	0	0		0	Inf	-Inf
DL-Mevalonic acid lactone	N. gruberi	Trophozoites	1	6000	0	6000	6000	10	0	10	10	120	0	120	120	0	0	0	0		0	Inf	-Inf
Docetaxel	N. gruberi	Trophozoites	1	6000	0	6000	6000	10	0	10	10	120	0	120	120	0	0	0	0		0	Inf	-Inf
Docosanol	N. gruberi	Trophozoites	1	6000	0	6000	6000	10	0	10	10	120	0	120	120	0	0	0	0		0	Inf	-Inf
Domperidone	N. gruberi	Trophozoites	1	6000	0	6000	6000	10	0	10	10	120	0	120	120	0	0	0	0		0	Inf	-Inf
Dopamine HCl	N. gruberi	Trophozoites	1	6000	0	6000	6000	10	0	10	10	120	0	120	120	0	0	0	0		0	Inf	-Inf
Doripenem hydrate	N. gruberi	Trophozoites	1	6000	0	6000	6000	10	0	10	10	120	0	120	120	0	0	0	0		0	Inf	-Inf
Doxapram HCl	N. gruberi	Trophozoites	1	6000	0	6000	6000	10	0	10	10	120	0	120	120	0	0	0	0		0	Inf	-Inf
Doxazosin mesylate	N. gruberi	Trophozoites	1	6000	0	6000	6000	10	0	10	10	120	0	120	120	0	0	0	0		0	Inf	-Inf
Doxercalciferol	N. gruberi	Trophozoites	1	6000	0	6000	6000	10	0	10	10	120	0	120	120	0	0	0	0		0	Inf	-Inf
Doxofylline	N. gruberi	Trophozoites	1	6000	0	6000	6000	10	0	10	10	120	0	120	120	0	0	0	0		0	Inf	-Inf
Doxylamine succinate	N. gruberi	Trophozoites	1	6000	0	6000	6000	10	0	10	10	120	0	120	120	0	0	0	0		0	Inf	-Inf
Drospirenone	N. gruberi	Trophozoites	1	6000	0	6000	6000	10	0	10	10	120	0	120	120	0	0	0	0		0	Inf	-Inf
Droxidopa	N. gruberi	Trophozoites	1	6000	0	6000	6000	10	0	10	10	120	0	120	120	0	0	0	0		0	Inf	-Inf
Dutasteride	N. gruberi	Trophozoites	1	6000	0	6000	6000	10	0	10	10	120	0	120	120	0	0	0	0		0	Inf	-Inf
Dyclonine HCl	N. gruberi	Trophozoites	1	6000	0	6000	6000	10	0	10	10	120	0	120	120	0	0	0	0		0	Inf	-Inf
Dyphylline	N. gruberi	Trophozoites	1	6000	0	6000	6000	10	0	10	10	120	0	120	120	0	0	0	0		0	Inf	-Inf
Edaravone	N. gruberi	Trophozoites	1	6000	0	6000	6000	10	0	10	10	120	0	120	120	0	0	0	0		0	Inf	-Inf
Ellagic acid	N. gruberi	Trophozoites	1	6000	0	6000	6000	10	0	10	10	120	0	120	120	0	0	0	0		0	Inf	-Inf
Enalapril maleate	N. gruberi	Trophozoites	1	6000	0	6000	6000	10	0	10	10	120	0	120	120	0	0	0	0		0	Inf	-Inf
Enrofloxacin	N. gruberi	Trophozoites	1	6000	0	6000	6000	10	0	10	10	120	0	120	120	0	0	0	0		0	Inf	-Inf
Entacapone	N. gruberi	Trophozoites	1	6000	0	6000	6000	10	0	10	10	120	0	120	120	0	0	0	0		0	Inf	-Inf
Epinephrine bitartrate	N. gruberi	Trophozoites	1	6000	0	6000	6000	10	0	10	10	120	0	120	120	0	0	0	0		0	Inf	-Inf
Eprosartan mesylate	N. gruberi	Trophozoites	1	6000	0	6000	6000	10	0	10	10	120	0	120	120	0	0	0	0		0	Inf	-Inf
Erlotinib HCl	N. gruberi	Trophozoites	1	6000	0	6000	6000	10	0	10	10	120	0	120	120	0	0	0	0		0	Inf	-Inf
Escitalopram oxalate	N. gruberi	Trophozoites	1	6000	0	6000	6000	10	0	10	10	120	0	120	120	0	0	0	0		0	Inf	-Inf
Esmolol HCl	N. gruberi	Trophozoites	1	6000	0	6000	6000	10	0	10	10	120	0	120	120	0	0	0	0		0	Inf	-Inf
Estradiol valerate	N. gruberi	Trophozoites	1	6000	0	6000	6000	10	0	10	10	120	0	120	120	0	0	0	0		0	Inf	-Inf
Estriol	N. gruberi	Trophozoites	1	6000	0	6000	6000	10	0	10	10	120	0	120	120	0	0	0	0		0	Inf	-Inf
Ethambutol HCl	N. gruberi	Trophozoites	1	6000	0	6000	6000	10	0	10	10	120	0	120	120	0	0	0	0		0	Inf	-Inf
Ethinyl estradiol	N. gruberi	Trophozoites	1	6000	0	6000	6000	10	0	10	10	120	0	120	120	0	0	0	0		0	Inf	-Inf
Ethisterone	N. gruberi	Trophozoites	1	6000	0	6000	6000	10	0	10	10	120	0	120	120	0	0	0	0		0	Inf	-Inf
Etodolac	N. gruberi	Trophozoites	1	6000	0	6000	6000	10	0	10	10	120	0	120	120	0	0	0	0		0	Inf	-Inf
Etomidate	N. gruberi	Trophozoites	1	6000	0	6000	6000	10	0	10	10	120	0	120	120	0	0	0	0		0	Inf	-Inf
Etoposide	N. gruberi	Trophozoites	1	6000	0	6000	6000	10	0	10	10	120	0	120	120	0	0	0	0		0	Inf	-Inf
Exemestane	N. gruberi	Trophozoites	1	6000	0	6000	6000	10	0	10	10	120	0	120	120	0	0	0	0		0	Inf	-Inf
Famciclovir	N. gruberi	Trophozoites	1	6000	0	6000	6000	10	0	10	10	120	0	120	120	0	0	0	0		0	Inf	-Inf
Famotidine	N. gruberi	Trophozoites	1	6000	0	6000	6000	10	0	10	10	120	0	120	120	0	0	0	0		0	Inf	-Inf
Febuxostat	N. gruberi	Trophozoites	1	6000	0	6000	6000	10	0	10	10	120	0	120	120	0	0	0	0		0	Inf	-Inf
Felbamate	N. gruberi	Trophozoites	1	6000	0	6000	6000	10	0	10	10	120	0	120	120	0	0	0	0		0	Inf	-Inf
Fenbendazole	N. gruberi	Trophozoites	1	6000	0	6000	6000	10	0	10	10	120	0	120	120	0	0	0	0		0	Inf	-Inf
Fenoprofen calcium	N. gruberi	Trophozoites	1	6000	0	6000	6000	10	0	10	10	120	0	120	120	0	0	0	0		0	Inf	-Inf
Fesoterodine fumarate	N. gruberi	Trophozoites	1	6000	0	6000	6000	10	0	10	10	120	0	120	120	0	0	0	0		0	Inf	-Inf
Fexofenadine HCl	N. gruberi	Trophozoites	1	6000	0	6000	6000	10	0	10	10	120	0	120	120	0	0	0	0		0	Inf	-Inf
Fleroxacin	N. gruberi	Trophozoites	1	6000	0	6000	6000	10	0	10	10	120	0	120	120	0	0	0	0		0	Inf	-Inf
Fluconazole	N. gruberi	Trophozoites	1	6000	0	6000	6000	10	0	10	10	120	0	120	120	0	0	0	0		0	Inf	-Inf
Flumazenil	N. gruberi	Trophozoites	1	6000	0	6000	6000	10	0	10	10	120	0	120	120	0	0	0	0		0	Inf	-Inf
Fluocinolone acetonide	N. gruberi	Trophozoites	1	6000	0	6000	6000	10	0	10	10	120	0	120	120	0	0	0	0		0	Inf	-Inf
Fluocinonide	N. gruberi	Trophozoites	1	6000	0	6000	6000	10	0	10	10	120	0	120	120	0	0	0	0		0	Inf	-Inf
Fluorometholone acetate	N. gruberi	Trophozoites	1	6000	0	6000	6000	10	0	10	10	120	0	120	120	0	0	0	0		0	Inf	-Inf
Fluticasone propionate	N. gruberi	Trophozoites	1	6000	0	6000	6000	10	0	10	10	120	0	120	120	0	0	0	0		0	Inf	-Inf
Fosaprepitant dimeglumine	N. gruberi	Trophozoites	1	6000	0	6000	6000	10	0	10	10	120	0	120	120	0	0	0	0		0	Inf	-Inf
Fosfomycin tromethamine	N. gruberi	Trophozoites	1	6000	0	6000	6000	10	0	10	10	120	0	120	120	0	0	0	0		0	Inf	-Inf
Fosinopril sodium	N. gruberi	Trophozoites	1	6000	0	6000	6000	10	0	10	10	120	0	120	120	0	0	0	0		0	Inf	-Inf
Ftorafur	N. gruberi	Trophozoites	1	6000	0	6000	6000	10	0	10	10	120	0	120	120	0	0	0	0		0	Inf	-Inf
Fudosteine	N. gruberi	Trophozoites	1	6000	0	6000	6000	10	0	10	10	120	0	120	120	0	0	0	0		0	Inf	-Inf
Furosemide	N. gruberi	Trophozoites	1	6000	0	6000	6000	10	0	10	10	120	0	120	120	0	0	0	0		0	Inf	-Inf
Gabexate mesylate	N. gruberi	Trophozoites	1	6000	0	6000	6000	10	0	10	10	120	0	120	120	0	0	0	0		0	Inf	-Inf
Gadodiamide	N. gruberi	Trophozoites	1	6000	0	6000	6000	10	0	10	10	120	0	120	120	0	0	0	0		0	Inf	-Inf
Gallamine triethiodide	N. gruberi	Trophozoites	1	6000	0	6000	6000	10	0	10	10	120	0	120	120	0	0	0	0		0	Inf	-Inf
Gatifloxacin	N. gruberi	Trophozoites	1	6000	0	6000	6000	10	0	10	10	120	0	120	120	0	0	0	0		0	Inf	-Inf
Gefitinib	N. gruberi	Trophozoites	1	6000	0	6000	6000	10	0	10	10	120	0	120	120	0	0	0	0		0	Inf	-Inf
Genipin	N. gruberi	Trophozoites	1	6000	0	6000	6000	10	0	10	10	120	0	120	120	0	0	0	0		0	Inf	-Inf
Geniposide	N. gruberi	Trophozoites	1	6000	0	6000	6000	10	0	10	10	120	0	120	120	0	0	0	0		0	Inf	-Inf
Geniposidic acid	N. gruberi	Trophozoites	1	6000	0	6000	6000	10	0	10	10	120	0	120	120	0	0	0	0		0	Inf	-Inf
Genistein	N. gruberi	Trophozoites	1	6000	0	6000	6000	10	0	10	10	120	0	120	120	0	0	0	0		0	Inf	-Inf
Gestodene	N. gruberi	Trophozoites	1	6000	0	6000	6000	10	0	10	10	120	0	120	120	0	0	0	0		0	Inf	-Inf
Ginkgolide A	N. gruberi	Trophozoites	1	6000	0	6000	6000	10	0	10	10	120	0	120	120	0	0	0	0		0	Inf	-Inf
Glafenine HCl	N. gruberi	Trophozoites	1	6000	0	6000	6000	10	0	10	10	120	0	120	120	0	0	0	0		0	Inf	-Inf
Gliclazide	N. gruberi	Trophozoites	1	6000	0	6000	6000	10	0	10	10	120	0	120	120	0	0	0	0		0	Inf	-Inf
Glimepiride	N. gruberi	Trophozoites	1	6000	0	6000	6000	10	0	10	10	120	0	120	120	0	0	0	0		0	Inf	-Inf
Glyburide	N. gruberi	Trophozoites	1	6000	0	6000	6000	10	0	10	10	120	0	120	120	0	0	0	0		0	Inf	-Inf
Granisetron HCl	N. gruberi	Trophozoites	1	6000	0	6000	6000	10	0	10	10	120	0	120	120	0	0	0	0		0	Inf	-Inf
Guanethidine sulfate	N. gruberi	Trophozoites	1	6000	0	6000	6000	10	0	10	10	120	0	120	120	0	0	0	0		0	Inf	-Inf
Hemicholinium bromide	N. gruberi	Trophozoites	1	6000	0	6000	6000	10	0	10	10	120	0	120	120	0	0	0	0		0	Inf	-Inf
Hexamethonium bromide	N. gruberi	Trophozoites	1	6000	0	6000	6000	10	0	10	10	120	0	120	120	0	0	0	0		0	Inf	-Inf
Homatropine bromide	N. gruberi	Trophozoites	1	6000	0	6000	6000	10	0	10	10	120	0	120	120	0	0	0	0		0	Inf	-Inf
Hydroxyurea	N. gruberi	Trophozoites	1	6000	0	6000	6000	10	0	10	10	120	0	120	120	0	0	0	0		0	Inf	-Inf
Hyoscyamine	N. gruberi	Trophozoites	1	6000	0	6000	6000	10	0	10	10	120	0	120	120	0	0	0	0		0	Inf	-Inf
Ibrutinib (PCI-32765)	N. gruberi	Trophozoites	1	6000	0	6000	6000	10	0	10	10	120	0	120	120	0	0	0	0		0	Inf	-Inf
Ibuprofen	N. gruberi	Trophozoites	1	6000	0	6000	6000	10	0	10	10	120	0	120	120	0	0	0	0		0	Inf	-Inf
Ibuprofen lysine	N. gruberi	Trophozoites	1	6000	0	6000	6000	10	0	10	10	120	0	120	120	0	0	0	0		0	Inf	-Inf
Ibutilide fumarate	N. gruberi	Trophozoites	1	6000	0	6000	6000	10	0	10	10	120	0	120	120	0	0	0	0		0	Inf	-Inf
Ifosfamide	N. gruberi	Trophozoites	1	6000	0	6000	6000	10	0	10	10	120	0	120	120	0	0	0	0		0	Inf	-Inf
Imatinib	N. gruberi	Trophozoites	1	6000	0	6000	6000	10	0	10	10	120	0	120	120	0	0	0	0		0	Inf	-Inf
Imatinib mesylate	N. gruberi	Trophozoites	1	6000	0	6000	6000	10	0	10	10	120	0	120	120	0	0	0	0		0	Inf	-Inf
Imidapril	N. gruberi	Trophozoites	1	6000	0	6000	6000	10	0	10	10	120	0	120	120	0	0	0	0		0	Inf	-Inf
Imiquimod	N. gruberi	Trophozoites	1	6000	0	6000	6000	10	0	10	10	120	0	120	120	0	0	0	0		0	Inf	-Inf
Indomethacin	N. gruberi	Trophozoites	1	6000	0	6000	6000	10	0	10	10	120	0	120	120	0	0	0	0		0	Inf	-Inf
Irbesartan	N. gruberi	Trophozoites	1	6000	0	6000	6000	10	0	10	10	120	0	120	120	0	0	0	0		0	Inf	-Inf
Irinotecan	N. gruberi	Trophozoites	1	6000	0	6000	6000	10	0	10	10	120	0	120	120	0	0	0	0		0	Inf	-Inf
Irinotecan HCl trihydrate	N. gruberi	Trophozoites	1	6000	0	6000	6000	10	0	10	10	120	0	120	120	0	0	0	0		0	Inf	-Inf
Isoetharine mesylate	N. gruberi	Trophozoites	1	6000	0	6000	6000	10	0	10	10	120	0	120	120	0	0	0	0		0	Inf	-Inf
Isoprenaline HCl	N. gruberi	Trophozoites	1	6000	0	6000	6000	10	0	10	10	120	0	120	120	0	0	0	0		0	Inf	-Inf
Isosorbide	N. gruberi	Trophozoites	1	6000	0	6000	6000	10	0	10	10	120	0	120	120	0	0	0	0		0	Inf	-Inf
Ivacaftor	N. gruberi	Trophozoites	1	6000	0	6000	6000	10	0	10	10	120	0	120	120	0	0	0	0		0	Inf	-Inf
Ketoprofen	N. gruberi	Trophozoites	1	6000	0	6000	6000	10	0	10	10	120	0	120	120	0	0	0	0		0	Inf	-Inf
L-Adrenaline	N. gruberi	Trophozoites	1	6000	0	6000	6000	10	0	10	10	120	0	120	120	0	0	0	0		0	Inf	-Inf
Lamivudine	N. gruberi	Trophozoites	1	6000	0	6000	6000	10	0	10	10	120	0	120	120	0	0	0	0		0	Inf	-Inf
Lamotrigine	N. gruberi	Trophozoites	1	6000	0	6000	6000	10	0	10	10	120	0	120	120	0	0	0	0		0	Inf	-Inf
Lansoprazole	N. gruberi	Trophozoites	1	6000	0	6000	6000	10	0	10	10	120	0	120	120	0	0	0	0		0	Inf	-Inf
Levetiracetam	N. gruberi	Trophozoites	1	6000	0	6000	6000	10	0	10	10	120	0	120	120	0	0	0	0		0	Inf	-Inf
Levofloxacin	N. gruberi	Trophozoites	1	6000	0	6000	6000	10	0	10	10	120	0	120	120	0	0	0	0		0	Inf	-Inf
Levosulpiride	N. gruberi	Trophozoites	1	6000	0	6000	6000	10	0	10	10	120	0	120	120	0	0	0	0		0	Inf	-Inf
L-Glutamine	N. gruberi	Trophozoites	1	6000	0	6000	6000	10	0	10	10	120	0	120	120	0	0	0	0		0	Inf	-Inf
Lidocaine	N. gruberi	Trophozoites	1	6000	0	6000	6000	10	0	10	10	120	0	120	120	0	0	0	0		0	Inf	-Inf
Linagliptin	N. gruberi	Trophozoites	1	6000	0	6000	6000	10	0	10	10	120	0	120	120	0	0	0	0		0	Inf	-Inf
Lincomycin HCl	N. gruberi	Trophozoites	1	6000	0	6000	6000	10	0	10	10	120	0	120	120	0	0	0	0		0	Inf	-Inf
Linezolid	N. gruberi	Trophozoites	1	6000	0	6000	6000	10	0	10	10	120	0	120	120	0	0	0	0		0	Inf	-Inf
Liothyronine sodium	N. gruberi	Trophozoites	1	6000	0	6000	6000	10	0	10	10	120	0	120	120	0	0	0	0		0	Inf	-Inf
Lisinopril	N. gruberi	Trophozoites	1	6000	0	6000	6000	10	0	10	10	120	0	120	120	0	0	0	0		0	Inf	-Inf
Lithium citrate	N. gruberi	Trophozoites	1	6000	0	6000	6000	10	0	10	10	120	0	120	120	0	0	0	0		0	Inf	-Inf
Lithocholic acid	N. gruberi	Trophozoites	1	6000	0	6000	6000	10	0	10	10	120	0	120	120	0	0	0	0		0	Inf	-Inf
Lofexidine HCl	N. gruberi	Trophozoites	1	6000	0	6000	6000	10	0	10	10	120	0	120	120	0	0	0	0		0	Inf	-Inf
Lonidamine	N. gruberi	Trophozoites	1	6000	0	6000	6000	10	0	10	10	120	0	120	120	0	0	0	0		0	Inf	-Inf
Lopinavir	N. gruberi	Trophozoites	1	6000	0	6000	6000	10	0	10	10	120	0	120	120	0	0	0	0		0	Inf	-Inf
L-Thyroxine	N. gruberi	Trophozoites	1	6000	0	6000	6000	10	0	10	10	120	0	120	120	0	0	0	0		0	Inf	-Inf
Malotilate	N. gruberi	Trophozoites	1	6000	0	6000	6000	10	0	10	10	120	0	120	120	0	0	0	0		0	Inf	-Inf
Maprotiline HCl	N. gruberi	Trophozoites	1	6000	0	6000	6000	10	0	10	10	120	0	120	120	0	0	0	0		0	Inf	-Inf
Megestrol acetate	N. gruberi	Trophozoites	1	6000	0	6000	6000	10	0	10	10	120	0	120	120	0	0	0	0		0	Inf	-Inf
Melatonin	N. gruberi	Trophozoites	1	6000	0	6000	6000	10	0	10	10	120	0	120	120	0	0	0	0		0	Inf	-Inf
Memantine HCl	N. gruberi	Trophozoites	1	6000	0	6000	6000	10	0	10	10	120	0	120	120	0	0	0	0		0	Inf	-Inf
Mepenzolate bromide	N. gruberi	Trophozoites	1	6000	0	6000	6000	10	0	10	10	120	0	120	120	0	0	0	0		0	Inf	-Inf
Meptazinol HCl	N. gruberi	Trophozoites	1	6000	0	6000	6000	10	0	10	10	120	0	120	120	0	0	0	0		0	Inf	-Inf
Mequinol	N. gruberi	Trophozoites	1	6000	0	6000	6000	10	0	10	10	120	0	120	120	0	0	0	0		0	Inf	-Inf
Mercaptopurine	N. gruberi	Trophozoites	1	6000	0	6000	6000	10	0	10	10	120	0	120	120	0	0	0	0		0	Inf	-Inf
Meropenem	N. gruberi	Trophozoites	1	6000	0	6000	6000	10	0	10	10	120	0	120	120	0	0	0	0		0	Inf	-Inf
Mesalamine	N. gruberi	Trophozoites	1	6000	0	6000	6000	10	0	10	10	120	0	120	120	0	0	0	0		0	Inf	-Inf
Mesna	N. gruberi	Trophozoites	1	6000	0	6000	6000	10	0	10	10	120	0	120	120	0	0	0	0		0	Inf	-Inf
Mesoridazine besylate	N. gruberi	Trophozoites	1	6000	0	6000	6000	10	0	10	10	120	0	120	120	0	0	0	0		0	Inf	-Inf
Mestranol	N. gruberi	Trophozoites	1	6000	0	6000	6000	10	0	10	10	120	0	120	120	0	0	0	0		0	Inf	-Inf
Methapyrilene HCl	N. gruberi	Trophozoites	1	6000	0	6000	6000	10	0	10	10	120	0	120	120	0	0	0	0		0	Inf	-Inf
Methenamine	N. gruberi	Trophozoites	1	6000	0	6000	6000	10	0	10	10	120	0	120	120	0	0	0	0		0	Inf	-Inf
Methocarbamol	N. gruberi	Trophozoites	1	6000	0	6000	6000	10	0	10	10	120	0	120	120	0	0	0	0		0	Inf	-Inf
Methoxamine HCl	N. gruberi	Trophozoites	1	6000	0	6000	6000	10	0	10	10	120	0	120	120	0	0	0	0		0	Inf	-Inf
Methyldopa	N. gruberi	Trophozoites	1	6000	0	6000	6000	10	0	10	10	120	0	120	120	0	0	0	0		0	Inf	-Inf
Methylhydantoin-5-(D)	N. gruberi	Trophozoites	1	6000	0	6000	6000	10	0	10	10	120	0	120	120	0	0	0	0		0	Inf	-Inf
Methylthiouracil	N. gruberi	Trophozoites	1	6000	0	6000	6000	10	0	10	10	120	0	120	120	0	0	0	0		0	Inf	-Inf
Meticrane	N. gruberi	Trophozoites	1	6000	0	6000	6000	10	0	10	10	120	0	120	120	0	0	0	0		0	Inf	-Inf
Metolazone	N. gruberi	Trophozoites	1	6000	0	6000	6000	10	0	10	10	120	0	120	120	0	0	0	0		0	Inf	-Inf
Metrizamide	N. gruberi	Trophozoites	1	6000	0	6000	6000	10	0	10	10	120	0	120	120	0	0	0	0		0	Inf	-Inf
Mezlocillin sodium	N. gruberi	Trophozoites	1	6000	0	6000	6000	10	0	10	10	120	0	120	120	0	0	0	0		0	Inf	-Inf
Miglitol	N. gruberi	Trophozoites	1	6000	0	6000	6000	10	0	10	10	120	0	120	120	0	0	0	0		0	Inf	-Inf
Milnacipran HCl	N. gruberi	Trophozoites	1	6000	0	6000	6000	10	0	10	10	120	0	120	120	0	0	0	0		0	Inf	-Inf
Milrinone	N. gruberi	Trophozoites	1	6000	0	6000	6000	10	0	10	10	120	0	120	120	0	0	0	0		0	Inf	-Inf
Minoxidil	N. gruberi	Trophozoites	1	6000	0	6000	6000	10	0	10	10	120	0	120	120	0	0	0	0		0	Inf	-Inf
Mirabegron	N. gruberi	Trophozoites	1	6000	0	6000	6000	10	0	10	10	120	0	120	120	0	0	0	0		0	Inf	-Inf
Mitiglinide calcium	N. gruberi	Trophozoites	1	6000	0	6000	6000	10	0	10	10	120	0	120	120	0	0	0	0		0	Inf	-Inf
Mizolastine	N. gruberi	Trophozoites	1	6000	0	6000	6000	10	0	10	10	120	0	120	120	0	0	0	0		0	Inf	-Inf
Mizoribine	N. gruberi	Trophozoites	1	6000	0	6000	6000	10	0	10	10	120	0	120	120	0	0	0	0		0	Inf	-Inf
Moclobemide	N. gruberi	Trophozoites	1	6000	0	6000	6000	10	0	10	10	120	0	120	120	0	0	0	0		0	Inf	-Inf
Moexipril HCl	N. gruberi	Trophozoites	1	6000	0	6000	6000	10	0	10	10	120	0	120	120	0	0	0	0		0	Inf	-Inf
Moguisteine	N. gruberi	Trophozoites	1	6000	0	6000	6000	10	0	10	10	120	0	120	120	0	0	0	0		0	Inf	-Inf
Monobenzone	N. gruberi	Trophozoites	1	6000	0	6000	6000	10	0	10	10	120	0	120	120	0	0	0	0		0	Inf	-Inf
Montelukast sodium	N. gruberi	Trophozoites	1	6000	0	6000	6000	10	0	10	10	120	0	120	120	0	0	0	0		0	Inf	-Inf
Mosapride citrate	N. gruberi	Trophozoites	1	6000	0	6000	6000	10	0	10	10	120	0	120	120	0	0	0	0		0	Inf	-Inf
Moxalactam disodium	N. gruberi	Trophozoites	1	6000	0	6000	6000	10	0	10	10	120	0	120	120	0	0	0	0		0	Inf	-Inf
Moxifloxacin HCl	N. gruberi	Trophozoites	1	6000	0	6000	6000	10	0	10	10	120	0	120	120	0	0	0	0		0	Inf	-Inf
Mycophenolate mofetil	N. gruberi	Trophozoites	1	6000	0	6000	6000	10	0	10	10	120	0	120	120	0	0	0	0		0	Inf	-Inf
Mycophenolic	N. gruberi	Trophozoites	1	6000	0	6000	6000	10	0	10	10	120	0	120	120	0	0	0	0		0	Inf	-Inf
Nabumetone	N. gruberi	Trophozoites	1	6000	0	6000	6000	10	0	10	10	120	0	120	120	0	0	0	0		0	Inf	-Inf
Nadifloxacin	N. gruberi	Trophozoites	1	6000	0	6000	6000	10	0	10	10	120	0	120	120	0	0	0	0		0	Inf	-Inf
Nafamostat mesylate	N. gruberi	Trophozoites	1	6000	0	6000	6000	10	0	10	10	120	0	120	120	0	0	0	0		0	Inf	-Inf
nafcillin sodium monohydrate	N. gruberi	Trophozoites	1	6000	0	6000	6000	10	0	10	10	120	0	120	120	0	0	0	0		0	Inf	-Inf
Nalmefene HCl	N. gruberi	Trophozoites	1	6000	0	6000	6000	10	0	10	10	120	0	120	120	0	0	0	0		0	Inf	-Inf
Naloxone HCl	N. gruberi	Trophozoites	1	6000	0	6000	6000	10	0	10	10	120	0	120	120	0	0	0	0		0	Inf	-Inf
Naltrexone HCl	N. gruberi	Trophozoites	1	6000	0	6000	6000	10	0	10	10	120	0	120	120	0	0	0	0		0	Inf	-Inf
Naphazoline HCl	N. gruberi	Trophozoites	1	6000	0	6000	6000	10	0	10	10	120	0	120	120	0	0	0	0		0	Inf	-Inf
Naproxen	N. gruberi	Trophozoites	1	6000	0	6000	6000	10	0	10	10	120	0	120	120	0	0	0	0		0	Inf	-Inf
Naratriptan HCl	N. gruberi	Trophozoites	1	6000	0	6000	6000	10	0	10	10	120	0	120	120	0	0	0	0		0	Inf	-Inf
Natamycin	N. gruberi	Trophozoites	1	6000	0	6000	6000	10	0	10	10	120	0	120	120	0	0	0	0		0	Inf	-Inf
Nebivolol	N. gruberi	Trophozoites	1	6000	0	6000	6000	10	0	10	10	120	0	120	120	0	0	0	0		0	Inf	-Inf
Nefiracetam	N. gruberi	Trophozoites	1	6000	0	6000	6000	10	0	10	10	120	0	120	120	0	0	0	0		0	Inf	-Inf
Nelarabine	N. gruberi	Trophozoites	1	6000	0	6000	6000	10	0	10	10	120	0	120	120	0	0	0	0		0	Inf	-Inf
Neomycin sulfate	N. gruberi	Trophozoites	1	6000	0	6000	6000	10	0	10	10	120	0	120	120	0	0	0	0		0	Inf	-Inf
Neostigmine bromide	N. gruberi	Trophozoites	1	6000	0	6000	6000	10	0	10	10	120	0	120	120	0	0	0	0		0	Inf	-Inf
Nialamide	N. gruberi	Trophozoites	1	6000	0	6000	6000	10	0	10	10	120	0	120	120	0	0	0	0		0	Inf	-Inf
Nifenazone	N. gruberi	Trophozoites	1	6000	0	6000	6000	10	0	10	10	120	0	120	120	0	0	0	0		0	Inf	-Inf
Niflumic acid	N. gruberi	Trophozoites	1	6000	0	6000	6000	10	0	10	10	120	0	120	120	0	0	0	0		0	Inf	-Inf
Nitarsone	N. gruberi	Trophozoites	1	6000	0	6000	6000	10	0	10	10	120	0	120	120	0	0	0	0		0	Inf	-Inf
Nitazoxanide	N. gruberi	Trophozoites	1	6000	0	6000	6000	10	0	10	10	120	0	120	120	0	0	0	0		0	Inf	-Inf
Nomifensine maleate	N. gruberi	Trophozoites	1	6000	0	6000	6000	10	0	10	10	120	0	120	120	0	0	0	0		0	Inf	-Inf
Noradrenaline bitartrate monohydrate	N. gruberi	Trophozoites	1	6000	0	6000	6000	10	0	10	10	120	0	120	120	0	0	0	0		0	Inf	-Inf
norethindrone	N. gruberi	Trophozoites	1	6000	0	6000	6000	10	0	10	10	120	0	120	120	0	0	0	0		0	Inf	-Inf
Norfloxacin (Norxacin)	N. gruberi	Trophozoites	1	6000	0	6000	6000	10	0	10	10	120	0	120	120	0	0	0	0		0	Inf	-Inf
Noscapine HCl	N. gruberi	Trophozoites	1	6000	0	6000	6000	10	0	10	10	120	0	120	120	0	0	0	0		0	Inf	-Inf
Novobiocin sodium	N. gruberi	Trophozoites	1	6000	0	6000	6000	10	0	10	10	120	0	120	120	0	0	0	0		0	Inf	-Inf
Olanzapine	N. gruberi	Trophozoites	1	6000	0	6000	6000	10	0	10	10	120	0	120	120	0	0	0	0		0	Inf	-Inf
Olmesartan medoxomil	N. gruberi	Trophozoites	1	6000	0	6000	6000	10	0	10	10	120	0	120	120	0	0	0	0		0	Inf	-Inf
Olopatadine HCl	N. gruberi	Trophozoites	1	6000	0	6000	6000	10	0	10	10	120	0	120	120	0	0	0	0		0	Inf	-Inf
olsalazine sodium	N. gruberi	Trophozoites	1	6000	0	6000	6000	10	0	10	10	120	0	120	120	0	0	0	0		0	Inf	-Inf
Omeprazole	N. gruberi	Trophozoites	1	6000	0	6000	6000	10	0	10	10	120	0	120	120	0	0	0	0		0	Inf	-Inf
Ondansetron HCl	N. gruberi	Trophozoites	1	6000	0	6000	6000	10	0	10	10	120	0	120	120	0	0	0	0		0	Inf	-Inf
Orlistat	N. gruberi	Trophozoites	1	6000	0	6000	6000	10	0	10	10	120	0	120	120	0	0	0	0		0	Inf	-Inf
Oseltamivir phosphate (Tamiflu)	N. gruberi	Trophozoites	1	6000	0	6000	6000	10	0	10	10	120	0	120	120	0	0	0	0		0	Inf	-Inf
Otilonium bromide	N. gruberi	Trophozoites	1	6000	0	6000	6000	10	0	10	10	120	0	120	120	0	0	0	0		0	Inf	-Inf
Ouabain	N. gruberi	Trophozoites	1	6000	0	6000	6000	10	0	10	10	120	0	120	120	0	0	0	0		0	Inf	-Inf
Oxacillin sodium monohydrate	N. gruberi	Trophozoites	1	6000	0	6000	6000	10	0	10	10	120	0	120	120	0	0	0	0		0	Inf	-Inf
Oxaliplatin (Eloxatin)	N. gruberi	Trophozoites	1	6000	0	6000	6000	10	0	10	10	120	0	120	120	0	0	0	0		0	Inf	-Inf
Oxaprozin	N. gruberi	Trophozoites	1	6000	0	6000	6000	10	0	10	10	120	0	120	120	0	0	0	0		0	Inf	-Inf
Oxcarbazepine	N. gruberi	Trophozoites	1	6000	0	6000	6000	10	0	10	10	120	0	120	120	0	0	0	0		0	Inf	-Inf
Oxeladin citrate	N. gruberi	Trophozoites	1	6000	0	6000	6000	10	0	10	10	120	0	120	120	0	0	0	0		0	Inf	-Inf
Oxybutynin chloride	N. gruberi	Trophozoites	1	6000	0	6000	6000	10	0	10	10	120	0	120	120	0	0	0	0		0	Inf	-Inf
Oxymetazoline HCl	N. gruberi	Trophozoites	1	6000	0	6000	6000	10	0	10	10	120	0	120	120	0	0	0	0		0	Inf	-Inf
Oxytetracycline	N. gruberi	Trophozoites	1	6000	0	6000	6000	10	0	10	10	120	0	120	120	0	0	0	0		0	Inf	-Inf
Ozagrel	N. gruberi	Trophozoites	1	6000	0	6000	6000	10	0	10	10	120	0	120	120	0	0	0	0		0	Inf	-Inf
Ozagrel HCl	N. gruberi	Trophozoites	1	6000	0	6000	6000	10	0	10	10	120	0	120	120	0	0	0	0		0	Inf	-Inf
Paclitaxel	N. gruberi	Trophozoites	1	6000	0	6000	6000	10	0	10	10	120	0	120	120	0	0	0	0		0	Inf	-Inf
Paeoniflorin	N. gruberi	Trophozoites	1	6000	0	6000	6000	10	0	10	10	120	0	120	120	0	0	0	0		0	Inf	-Inf
Palonosetron HCl	N. gruberi	Trophozoites	1	6000	0	6000	6000	10	0	10	10	120	0	120	120	0	0	0	0		0	Inf	-Inf
Pamidronate disodium	N. gruberi	Trophozoites	1	6000	0	6000	6000	10	0	10	10	120	0	120	120	0	0	0	0		0	Inf	-Inf
Pancuronium	N. gruberi	Trophozoites	1	6000	0	6000	6000	10	0	10	10	120	0	120	120	0	0	0	0		0	Inf	-Inf
Pantothenic acid	N. gruberi	Trophozoites	1	6000	0	6000	6000	10	0	10	10	120	0	120	120	0	0	0	0		0	Inf	-Inf
Paroxetine HCl	N. gruberi	Trophozoites	1	6000	0	6000	6000	10	0	10	10	120	0	120	120	0	0	0	0		0	Inf	-Inf
Pazopanib	N. gruberi	Trophozoites	1	6000	0	6000	6000	10	0	10	10	120	0	120	120	0	0	0	0		0	Inf	-Inf
Pazopanib HCl	N. gruberi	Trophozoites	1	6000	0	6000	6000	10	0	10	10	120	0	120	120	0	0	0	0		0	Inf	-Inf
Pefloxacin mesylate	N. gruberi	Trophozoites	1	6000	0	6000	6000	10	0	10	10	120	0	120	120	0	0	0	0		0	Inf	-Inf
Pemirolast potassium	N. gruberi	Trophozoites	1	6000	0	6000	6000	10	0	10	10	120	0	120	120	0	0	0	0		0	Inf	-Inf
Peramivir trihydrate	N. gruberi	Trophozoites	1	6000	0	6000	6000	10	0	10	10	120	0	120	120	0	0	0	0		0	Inf	-Inf
Pergolide mesylate	N. gruberi	Trophozoites	1	6000	0	6000	6000	10	0	10	10	120	0	120	120	0	0	0	0		0	Inf	-Inf
Perindopril erbumine	N. gruberi	Trophozoites	1	6000	0	6000	6000	10	0	10	10	120	0	120	120	0	0	0	0		0	Inf	-Inf
Phenacetin	N. gruberi	Trophozoites	1	6000	0	6000	6000	10	0	10	10	120	0	120	120	0	0	0	0		0	Inf	-Inf
Phenformin HCl	N. gruberi	Trophozoites	1	6000	0	6000	6000	10	0	10	10	120	0	120	120	0	0	0	0		0	Inf	-Inf
Phenylbutazone	N. gruberi	Trophozoites	1	6000	0	6000	6000	10	0	10	10	120	0	120	120	0	0	0	0		0	Inf	-Inf
Phenylephrine HCl	N. gruberi	Trophozoites	1	6000	0	6000	6000	10	0	10	10	120	0	120	120	0	0	0	0		0	Inf	-Inf
Phenylmethylsulfonyl fluoride	N. gruberi	Trophozoites	1	6000	0	6000	6000	10	0	10	10	120	0	120	120	0	0	0	0		0	Inf	-Inf
Phenytoin	N. gruberi	Trophozoites	1	6000	0	6000	6000	10	0	10	10	120	0	120	120	0	0	0	0		0	Inf	-Inf
Phenytoin sodium	N. gruberi	Trophozoites	1	6000	0	6000	6000	10	0	10	10	120	0	120	120	0	0	0	0		0	Inf	-Inf
Physostigmine hemisulfate salt	N. gruberi	Trophozoites	1	6000	0	6000	6000	10	0	10	10	120	0	120	120	0	0	0	0		0	Inf	-Inf
Pilocarpine HCl	N. gruberi	Trophozoites	1	6000	0	6000	6000	10	0	10	10	120	0	120	120	0	0	0	0		0	Inf	-Inf
Pimobendan	N. gruberi	Trophozoites	1	6000	0	6000	6000	10	0	10	10	120	0	120	120	0	0	0	0		0	Inf	-Inf
Pinacidil	N. gruberi	Trophozoites	1	6000	0	6000	6000	10	0	10	10	120	0	120	120	0	0	0	0		0	Inf	-Inf
Pioglitazone	N. gruberi	Trophozoites	1	6000	0	6000	6000	10	0	10	10	120	0	120	120	0	0	0	0		0	Inf	-Inf
Piromidic acid	N. gruberi	Trophozoites	1	6000	0	6000	6000	10	0	10	10	120	0	120	120	0	0	0	0		0	Inf	-Inf
Plerixafor	N. gruberi	Trophozoites	1	6000	0	6000	6000	10	0	10	10	120	0	120	120	0	0	0	0		0	Inf	-Inf
Pomalidomide	N. gruberi	Trophozoites	1	6000	0	6000	6000	10	0	10	10	120	0	120	120	0	0	0	0		0	Inf	-Inf
Posaconazole	N. gruberi	Trophozoites	1	6000	0	6000	6000	10	0	10	10	120	0	120	120	0	0	0	0		0	Inf	-Inf
Potassium canrenoate	N. gruberi	Trophozoites	1	6000	0	6000	6000	10	0	10	10	120	0	120	120	0	0	0	0		0	Inf	-Inf
Pralatrexate	N. gruberi	Trophozoites	1	6000	0	6000	6000	10	0	10	10	120	0	120	120	0	0	0	0		0	Inf	-Inf
Pramipexole	N. gruberi	Trophozoites	1	6000	0	6000	6000	10	0	10	10	120	0	120	120	0	0	0	0		0	Inf	-Inf
Pramiracetam	N. gruberi	Trophozoites	1	6000	0	6000	6000	10	0	10	10	120	0	120	120	0	0	0	0		0	Inf	-Inf
Pranoprofen	N. gruberi	Trophozoites	1	6000	0	6000	6000	10	0	10	10	120	0	120	120	0	0	0	0		0	Inf	-Inf
Pravastatin sodium	N. gruberi	Trophozoites	1	6000	0	6000	6000	10	0	10	10	120	0	120	120	0	0	0	0		0	Inf	-Inf
Prednisolone	N. gruberi	Trophozoites	1	6000	0	6000	6000	10	0	10	10	120	0	120	120	0	0	0	0		0	Inf	-Inf
Prednisolone acetate	N. gruberi	Trophozoites	1	6000	0	6000	6000	10	0	10	10	120	0	120	120	0	0	0	0		0	Inf	-Inf
Prilocaine	N. gruberi	Trophozoites	1	6000	0	6000	6000	10	0	10	10	120	0	120	120	0	0	0	0		0	Inf	-Inf
Primidone	N. gruberi	Trophozoites	1	6000	0	6000	6000	10	0	10	10	120	0	120	120	0	0	0	0		0	Inf	-Inf
Probenecid	N. gruberi	Trophozoites	1	6000	0	6000	6000	10	0	10	10	120	0	120	120	0	0	0	0		0	Inf	-Inf
Probucol	N. gruberi	Trophozoites	1	6000	0	6000	6000	10	0	10	10	120	0	120	120	0	0	0	0		0	Inf	-Inf
Procaine HCl	N. gruberi	Trophozoites	1	6000	0	6000	6000	10	0	10	10	120	0	120	120	0	0	0	0		0	Inf	-Inf
Procyclidine HCl	N. gruberi	Trophozoites	1	6000	0	6000	6000	10	0	10	10	120	0	120	120	0	0	0	0		0	Inf	-Inf
Propylthiouracil	N. gruberi	Trophozoites	1	6000	0	6000	6000	10	0	10	10	120	0	120	120	0	0	0	0		0	Inf	-Inf
Pyridoxine HCl	N. gruberi	Trophozoites	1	6000	0	6000	6000	10	0	10	10	120	0	120	120	0	0	0	0		0	Inf	-Inf
Pyrilamine maleate	N. gruberi	Trophozoites	1	6000	0	6000	6000	10	0	10	10	120	0	120	120	0	0	0	0		0	Inf	-Inf
Quinapril HCl	N. gruberi	Trophozoites	1	6000	0	6000	6000	10	0	10	10	120	0	120	120	0	0	0	0		0	Inf	-Inf
Quinine HCl dihydrate	N. gruberi	Trophozoites	1	6000	0	6000	6000	10	0	10	10	120	0	120	120	0	0	0	0		0	Inf	-Inf
Quipazine maleate	N. gruberi	Trophozoites	1	6000	0	6000	6000	10	0	10	10	120	0	120	120	0	0	0	0		0	Inf	-Inf
R-(-)-Apomorphine HCl hemihydrate	N. gruberi	Trophozoites	1	6000	0	6000	6000	10	0	10	10	120	0	120	120	0	0	0	0		0	Inf	-Inf
Racecadotril	N. gruberi	Trophozoites	1	6000	0	6000	6000	10	0	10	10	120	0	120	120	0	0	0	0		0	Inf	-Inf
Ractopamine HCl	N. gruberi	Trophozoites	1	6000	0	6000	6000	10	0	10	10	120	0	120	120	0	0	0	0		0	Inf	-Inf
Ranolazine	N. gruberi	Trophozoites	1	6000	0	6000	6000	10	0	10	10	120	0	120	120	0	0	0	0		0	Inf	-Inf
Rapamycin	N. gruberi	Trophozoites	1	6000	0	6000	6000	10	0	10	10	120	0	120	120	0	0	0	0		0	Inf	-Inf
Rasagiline mesylate	N. gruberi	Trophozoites	1	6000	0	6000	6000	10	0	10	10	120	0	120	120	0	0	0	0		0	Inf	-Inf
Repaglinide	N. gruberi	Trophozoites	1	6000	0	6000	6000	10	0	10	10	120	0	120	120	0	0	0	0		0	Inf	-Inf
Reserpine	N. gruberi	Trophozoites	1	6000	0	6000	6000	10	0	10	10	120	0	120	120	0	0	0	0		0	Inf	-Inf
Ribavirin	N. gruberi	Trophozoites	1	6000	0	6000	6000	10	0	10	10	120	0	120	120	0	0	0	0		0	Inf	-Inf
Riboflavin	N. gruberi	Trophozoites	1	6000	0	6000	6000	10	0	10	10	120	0	120	120	0	0	0	0		0	Inf	-Inf
Rifapentine	N. gruberi	Trophozoites	1	6000	0	6000	6000	10	0	10	10	120	0	120	120	0	0	0	0		0	Inf	-Inf
Riluzole	N. gruberi	Trophozoites	1	6000	0	6000	6000	10	0	10	10	120	0	120	120	0	0	0	0		0	Inf	-Inf
Rimantadine	N. gruberi	Trophozoites	1	6000	0	6000	6000	10	0	10	10	120	0	120	120	0	0	0	0		0	Inf	-Inf
Risperidone	N. gruberi	Trophozoites	1	6000	0	6000	6000	10	0	10	10	120	0	120	120	0	0	0	0		0	Inf	-Inf
Ritodrine HCl	N. gruberi	Trophozoites	1	6000	0	6000	6000	10	0	10	10	120	0	120	120	0	0	0	0		0	Inf	-Inf
Ritonavir	N. gruberi	Trophozoites	1	6000	0	6000	6000	10	0	10	10	120	0	120	120	0	0	0	0		0	Inf	-Inf
Rivaroxaban	N. gruberi	Trophozoites	1	6000	0	6000	6000	10	0	10	10	120	0	120	120	0	0	0	0		0	Inf	-Inf
Rizatriptan benzoate	N. gruberi	Trophozoites	1	6000	0	6000	6000	10	0	10	10	120	0	120	120	0	0	0	0		0	Inf	-Inf
Rocuronium bromide	N. gruberi	Trophozoites	1	6000	0	6000	6000	10	0	10	10	120	0	120	120	0	0	0	0		0	Inf	-Inf
Rofecoxib	N. gruberi	Trophozoites	1	6000	0	6000	6000	10	0	10	10	120	0	120	120	0	0	0	0		0	Inf	-Inf
Rolipram	N. gruberi	Trophozoites	1	6000	0	6000	6000	10	0	10	10	120	0	120	120	0	0	0	0		0	Inf	-Inf
Rolitetracycline	N. gruberi	Trophozoites	1	6000	0	6000	6000	10	0	10	10	120	0	120	120	0	0	0	0		0	Inf	-Inf
Ropivacaine HCl	N. gruberi	Trophozoites	1	6000	0	6000	6000	10	0	10	10	120	0	120	120	0	0	0	0		0	Inf	-Inf
Rosiglitazone HCl	N. gruberi	Trophozoites	1	6000	0	6000	6000	10	0	10	10	120	0	120	120	0	0	0	0		0	Inf	-Inf
Rosiglitazone maleate	N. gruberi	Trophozoites	1	6000	0	6000	6000	10	0	10	10	120	0	120	120	0	0	0	0		0	Inf	-Inf
Rosuvastatin calcium	N. gruberi	Trophozoites	1	6000	0	6000	6000	10	0	10	10	120	0	120	120	0	0	0	0		0	Inf	-Inf
Ruxolitinib	N. gruberi	Trophozoites	1	6000	0	6000	6000	10	0	10	10	120	0	120	120	0	0	0	0		0	Inf	-Inf
S-(+)-Rolipram	N. gruberi	Trophozoites	1	6000	0	6000	6000	10	0	10	10	120	0	120	120	0	0	0	0		0	Inf	-Inf
Salbutamol sulfate	N. gruberi	Trophozoites	1	6000	0	6000	6000	10	0	10	10	120	0	120	120	0	0	0	0		0	Inf	-Inf
Salicylanilide	N. gruberi	Trophozoites	1	6000	0	6000	6000	10	0	10	10	120	0	120	120	0	0	0	0		0	Inf	-Inf
Sarafloxacin HCl	N. gruberi	Trophozoites	1	6000	0	6000	6000	10	0	10	10	120	0	120	120	0	0	0	0		0	Inf	-Inf
Sasapyrine	N. gruberi	Trophozoites	1	6000	0	6000	6000	10	0	10	10	120	0	120	120	0	0	0	0		0	Inf	-Inf
Saxagliptin	N. gruberi	Trophozoites	1	6000	0	6000	6000	10	0	10	10	120	0	120	120	0	0	0	0		0	Inf	-Inf
Scopine	N. gruberi	Trophozoites	1	6000	0	6000	6000	10	0	10	10	120	0	120	120	0	0	0	0		0	Inf	-Inf
Scopolamine HCl	N. gruberi	Trophozoites	1	6000	0	6000	6000	10	0	10	10	120	0	120	120	0	0	0	0		0	Inf	-Inf
Serotonin HCl	N. gruberi	Trophozoites	1	6000	0	6000	6000	10	0	10	10	120	0	120	120	0	0	0	0		0	Inf	-Inf
Sildenafil citrate	N. gruberi	Trophozoites	1	6000	0	6000	6000	10	0	10	10	120	0	120	120	0	0	0	0		0	Inf	-Inf
Silodosin	N. gruberi	Trophozoites	1	6000	0	6000	6000	10	0	10	10	120	0	120	120	0	0	0	0		0	Inf	-Inf
Sodium 4-aminohippurate hydrate	N. gruberi	Trophozoites	1	6000	0	6000	6000	10	0	10	10	120	0	120	120	0	0	0	0		0	Inf	-Inf
Sodium gluconate	N. gruberi	Trophozoites	1	6000	0	6000	6000	10	0	10	10	120	0	120	120	0	0	0	0		0	Inf	-Inf
Sodium monofluorophosphate	N. gruberi	Trophozoites	1	6000	0	6000	6000	10	0	10	10	120	0	120	120	0	0	0	0		0	Inf	-Inf
Sodium nitrite	N. gruberi	Trophozoites	1	6000	0	6000	6000	10	0	10	10	120	0	120	120	0	0	0	0		0	Inf	-Inf
Sodium nitroprusside	N. gruberi	Trophozoites	1	6000	0	6000	6000	10	0	10	10	120	0	120	120	0	0	0	0		0	Inf	-Inf
Sodium picosulfate	N. gruberi	Trophozoites	1	6000	0	6000	6000	10	0	10	10	120	0	120	120	0	0	0	0		0	Inf	-Inf
Sodium salicylate	N. gruberi	Trophozoites	1	6000	0	6000	6000	10	0	10	10	120	0	120	120	0	0	0	0		0	Inf	-Inf
Sorbitol	N. gruberi	Trophozoites	1	6000	0	6000	6000	10	0	10	10	120	0	120	120	0	0	0	0		0	Inf	-Inf
Sotalol	N. gruberi	Trophozoites	1	6000	0	6000	6000	10	0	10	10	120	0	120	120	0	0	0	0		0	Inf	-Inf
Spectinomycin HCl	N. gruberi	Trophozoites	1	6000	0	6000	6000	10	0	10	10	120	0	120	120	0	0	0	0		0	Inf	-Inf
Streptomycin sulfate	N. gruberi	Trophozoites	1	6000	0	6000	6000	10	0	10	10	120	0	120	120	0	0	0	0		0	Inf	-Inf
Streptozotocin	N. gruberi	Trophozoites	1	6000	0	6000	6000	10	0	10	10	120	0	120	120	0	0	0	0		0	Inf	-Inf
Sucralose	N. gruberi	Trophozoites	1	6000	0	6000	6000	10	0	10	10	120	0	120	120	0	0	0	0		0	Inf	-Inf
Sulbactam	N. gruberi	Trophozoites	1	6000	0	6000	6000	10	0	10	10	120	0	120	120	0	0	0	0		0	Inf	-Inf
sulfacetamide sodium	N. gruberi	Trophozoites	1	6000	0	6000	6000	10	0	10	10	120	0	120	120	0	0	0	0		0	Inf	-Inf
Sulfaguanidine	N. gruberi	Trophozoites	1	6000	0	6000	6000	10	0	10	10	120	0	120	120	0	0	0	0		0	Inf	-Inf
Sulfameter	N. gruberi	Trophozoites	1	6000	0	6000	6000	10	0	10	10	120	0	120	120	0	0	0	0		0	Inf	-Inf
Sulfamethizole	N. gruberi	Trophozoites	1	6000	0	6000	6000	10	0	10	10	120	0	120	120	0	0	0	0		0	Inf	-Inf
Sulfamethoxazole	N. gruberi	Trophozoites	1	6000	0	6000	6000	10	0	10	10	120	0	120	120	0	0	0	0		0	Inf	-Inf
Sulfapyridine	N. gruberi	Trophozoites	1	6000	0	6000	6000	10	0	10	10	120	0	120	120	0	0	0	0		0	Inf	-Inf
Sulfasalazine	N. gruberi	Trophozoites	1	6000	0	6000	6000	10	0	10	10	120	0	120	120	0	0	0	0		0	Inf	-Inf
Sulfathiazole	N. gruberi	Trophozoites	1	6000	0	6000	6000	10	0	10	10	120	0	120	120	0	0	0	0		0	Inf	-Inf
Sulfisoxazole	N. gruberi	Trophozoites	1	6000	0	6000	6000	10	0	10	10	120	0	120	120	0	0	0	0		0	Inf	-Inf
Sulindac	N. gruberi	Trophozoites	1	6000	0	6000	6000	10	0	10	10	120	0	120	120	0	0	0	0		0	Inf	-Inf
Sulphadimethoxine	N. gruberi	Trophozoites	1	6000	0	6000	6000	10	0	10	10	120	0	120	120	0	0	0	0		0	Inf	-Inf
Tadalafil	N. gruberi	Trophozoites	1	6000	0	6000	6000	10	0	10	10	120	0	120	120	0	0	0	0		0	Inf	-Inf
TAME	N. gruberi	Trophozoites	1	6000	0	6000	6000	10	0	10	10	120	0	120	120	0	0	0	0		0	Inf	-Inf
Teicoplanin	N. gruberi	Trophozoites	1	6000	0	6000	6000	10	0	10	10	120	0	120	120	0	0	0	0		0	Inf	-Inf
Telaprevir	N. gruberi	Trophozoites	1	6000	0	6000	6000	10	0	10	10	120	0	120	120	0	0	0	0		0	Inf	-Inf
Telbivudine	N. gruberi	Trophozoites	1	6000	0	6000	6000	10	0	10	10	120	0	120	120	0	0	0	0		0	Inf	-Inf
Temocapril HCl	N. gruberi	Trophozoites	1	6000	0	6000	6000	10	0	10	10	120	0	120	120	0	0	0	0		0	Inf	-Inf
Tenofovir	N. gruberi	Trophozoites	1	6000	0	6000	6000	10	0	10	10	120	0	120	120	0	0	0	0		0	Inf	-Inf
Tenofovir disoproxil fumarate	N. gruberi	Trophozoites	1	6000	0	6000	6000	10	0	10	10	120	0	120	120	0	0	0	0		0	Inf	-Inf
Terazosin HCl	N. gruberi	Trophozoites	1	6000	0	6000	6000	10	0	10	10	120	0	120	120	0	0	0	0		0	Inf	-Inf
Teriflunomide	N. gruberi	Trophozoites	1	6000	0	6000	6000	10	0	10	10	120	0	120	120	0	0	0	0		0	Inf	-Inf
Tetraethylenepentamine 5HCl	N. gruberi	Trophozoites	1	6000	0	6000	6000	10	0	10	10	120	0	120	120	0	0	0	0		0	Inf	-Inf
tetrahydrozoline HCl	N. gruberi	Trophozoites	1	6000	0	6000	6000	10	0	10	10	120	0	120	120	0	0	0	0		0	Inf	-Inf
Thalidomide	N. gruberi	Trophozoites	1	6000	0	6000	6000	10	0	10	10	120	0	120	120	0	0	0	0		0	Inf	-Inf
Thiamine HCl	N. gruberi	Trophozoites	1	6000	0	6000	6000	10	0	10	10	120	0	120	120	0	0	0	0		0	Inf	-Inf
Tianeptine sodium	N. gruberi	Trophozoites	1	6000	0	6000	6000	10	0	10	10	120	0	120	120	0	0	0	0		0	Inf	-Inf
Tigecycline	N. gruberi	Trophozoites	1	6000	0	6000	6000	10	0	10	10	120	0	120	120	0	0	0	0		0	Inf	-Inf
Tiopronin	N. gruberi	Trophozoites	1	6000	0	6000	6000	10	0	10	10	120	0	120	120	0	0	0	0		0	Inf	-Inf
Tiotropium bromide hydrate	N. gruberi	Trophozoites	1	6000	0	6000	6000	10	0	10	10	120	0	120	120	0	0	0	0		0	Inf	-Inf
Tiratricol	N. gruberi	Trophozoites	1	6000	0	6000	6000	10	0	10	10	120	0	120	120	0	0	0	0		0	Inf	-Inf
Tobramycin	N. gruberi	Trophozoites	1	6000	0	6000	6000	10	0	10	10	120	0	120	120	0	0	0	0		0	Inf	-Inf
Tofacitinib citrate	N. gruberi	Trophozoites	1	6000	0	6000	6000	10	0	10	10	120	0	120	120	0	0	0	0		0	Inf	-Inf
Tolbutamide	N. gruberi	Trophozoites	1	6000	0	6000	6000	10	0	10	10	120	0	120	120	0	0	0	0		0	Inf	-Inf
Tolmetin sodium	N. gruberi	Trophozoites	1	6000	0	6000	6000	10	0	10	10	120	0	120	120	0	0	0	0		0	Inf	-Inf
Tolperisone HCl	N. gruberi	Trophozoites	1	6000	0	6000	6000	10	0	10	10	120	0	120	120	0	0	0	0		0	Inf	-Inf
Tolterodine tartrate	N. gruberi	Trophozoites	1	6000	0	6000	6000	10	0	10	10	120	0	120	120	0	0	0	0		0	Inf	-Inf
Torsemide	N. gruberi	Trophozoites	1	6000	0	6000	6000	10	0	10	10	120	0	120	120	0	0	0	0		0	Inf	-Inf
Trazodone HCl	N. gruberi	Trophozoites	1	6000	0	6000	6000	10	0	10	10	120	0	120	120	0	0	0	0		0	Inf	-Inf
Triamcinolone acetonide	N. gruberi	Trophozoites	1	6000	0	6000	6000	10	0	10	10	120	0	120	120	0	0	0	0		0	Inf	-Inf
Trichlormethiazide	N. gruberi	Trophozoites	1	6000	0	6000	6000	10	0	10	10	120	0	120	120	0	0	0	0		0	Inf	-Inf
Triflusal	N. gruberi	Trophozoites	1	6000	0	6000	6000	10	0	10	10	120	0	120	120	0	0	0	0		0	Inf	-Inf
Trilostane	N. gruberi	Trophozoites	1	6000	0	6000	6000	10	0	10	10	120	0	120	120	0	0	0	0		0	Inf	-Inf
Trimethoprim	N. gruberi	Trophozoites	1	6000	0	6000	6000	10	0	10	10	120	0	120	120	0	0	0	0		0	Inf	-Inf
Trometamol	N. gruberi	Trophozoites	1	6000	0	6000	6000	10	0	10	10	120	0	120	120	0	0	0	0		0	Inf	-Inf
Trospium chloride	N. gruberi	Trophozoites	1	6000	0	6000	6000	10	0	10	10	120	0	120	120	0	0	0	0		0	Inf	-Inf
Ubenimex	N. gruberi	Trophozoites	1	6000	0	6000	6000	10	0	10	10	120	0	120	120	0	0	0	0		0	Inf	-Inf
Uracil	N. gruberi	Trophozoites	1	6000	0	6000	6000	10	0	10	10	120	0	120	120	0	0	0	0		0	Inf	-Inf
Urapidil HCl	N. gruberi	Trophozoites	1	6000	0	6000	6000	10	0	10	10	120	0	120	120	0	0	0	0		0	Inf	-Inf
Vancomycin HCl	N. gruberi	Trophozoites	1	6000	0	6000	6000	10	0	10	10	120	0	120	120	0	0	0	0		0	Inf	-Inf
Vandetanib	N. gruberi	Trophozoites	1	6000	0	6000	6000	10	0	10	10	120	0	120	120	0	0	0	0		0	Inf	-Inf
Vardenafil	N. gruberi	Trophozoites	1	6000	0	6000	6000	10	0	10	10	120	0	120	120	0	0	0	0		0	Inf	-Inf
Vecuronium bromide	N. gruberi	Trophozoites	1	6000	0	6000	6000	10	0	10	10	120	0	120	120	0	0	0	0		0	Inf	-Inf
Vemurafenib	N. gruberi	Trophozoites	1	6000	0	6000	6000	10	0	10	10	120	0	120	120	0	0	0	0		0	Inf	-Inf
Verteporfin	N. gruberi	Trophozoites	1	6000	0	6000	6000	10	0	10	10	120	0	120	120	0	0	0	0		0	Inf	-Inf
Vildagliptin	N. gruberi	Trophozoites	1	6000	0	6000	6000	10	0	10	10	120	0	120	120	0	0	0	0		0	Inf	-Inf
Vinblastine	N. gruberi	Trophozoites	1	6000	0	6000	6000	10	0	10	10	120	0	120	120	0	0	0	0		0	Inf	-Inf
Vinorelbine	N. gruberi	Trophozoites	1	6000	0	6000	6000	10	0	10	10	120	0	120	120	0	0	0	0		0	Inf	-Inf
Vitamin B7	N. gruberi	Trophozoites	1	6000	0	6000	6000	10	0	10	10	120	0	120	120	0	0	0	0		0	Inf	-Inf
Vitamin D2	N. gruberi	Trophozoites	1	6000	0	6000	6000	10	0	10	10	120	0	120	120	0	0	0	0		0	Inf	-Inf
Xylazine HCl	N. gruberi	Trophozoites	1	6000	0	6000	6000	10	0	10	10	120	0	120	120	0	0	0	0		0	Inf	-Inf
Xylometazoline HCl	N. gruberi	Trophozoites	1	6000	0	6000	6000	10	0	10	10	120	0	120	120	0	0	0	0		0	Inf	-Inf
Zafirlukast	N. gruberi	Trophozoites	1	6000	0	6000	6000	10	0	10	10	120	0	120	120	0	0	0	0		0	Inf	-Inf
Zalcitabine	N. gruberi	Trophozoites	1	6000	0	6000	6000	10	0	10	10	120	0	120	120	0	0	0	0		0	Inf	-Inf
Zaltoprofen	N. gruberi	Trophozoites	1	6000	0	6000	6000	10	0	10	10	120	0	120	120	0	0	0	0		0	Inf	-Inf
Zanamivir	N. gruberi	Trophozoites	1	6000	0	6000	6000	10	0	10	10	120	0	120	120	0	0	0	0		0	Inf	-Inf
Zidovudine	N. gruberi	Trophozoites	1	6000	0	6000	6000	10	0	10	10	120	0	120	120	0	0	0	0		0	Inf	-Inf
Neomycin	A. castellanii	Trophozoites	1	500000	0	500000	500000	20	0	20	20	24	0	24	24	0	0	0	0		0	Inf	-Inf
Neomycin-Au	A. castellanii	Trophozoites	1	500000	0	500000	500000	20	0	20	20	24	0	24	24	0	0	0	0		0	Inf	-Inf
Acipimox	B. mandrillaris	Trophozoites	1	20000	0	20000	20000	20	0	20	20	72	0	72	72	0	0	0	0		0	Inf	-Inf
Allopurinol	B. mandrillaris	Trophozoites	1	20000	0	20000	20000	20	0	20	20	72	0	72	72	0	0	0	0		0	Inf	-Inf
Anisodamine hydrobromide	B. mandrillaris	Trophozoites	1	20000	0	20000	20000	20	0	20	20	72	0	72	72	0	0	0	0		0	Inf	-Inf
Arecoline	B. mandrillaris	Trophozoites	1	20000	0	20000	20000	20	0	20	20	72	0	72	72	0	0	0	0		0	Inf	-Inf
Benurestat	B. mandrillaris	Trophozoites	1	20000	0	20000	20000	20	0	20	20	72	0	72	72	0	0	0	0		0	Inf	-Inf
Clofedanol	B. mandrillaris	Trophozoites	1	20000	0	20000	20000	20	0	20	20	72	0	72	72	0	0	0	0		0	Inf	-Inf
Desoxymetasone	B. mandrillaris	Trophozoites	1	20000	0	20000	20000	20	0	20	20	72	0	72	72	0	0	0	0		0	Inf	-Inf
Dexamethasone sodium phosphate	B. mandrillaris	Trophozoites	1	20000	0	20000	20000	20	0	20	20	72	0	72	72	0	0	0	0		0	Inf	-Inf
D-lactitol monohydrate	B. mandrillaris	Trophozoites	1	20000	0	20000	20000	20	0	20	20	72	0	72	72	0	0	0	0		0	Inf	-Inf
D-phenylalanine	B. mandrillaris	Trophozoites	1	20000	0	20000	20000	20	0	20	20	72	0	72	72	0	0	0	0		0	Inf	-Inf
Eucatropine HCl	B. mandrillaris	Trophozoites	1	20000	0	20000	20000	20	0	20	20	72	0	72	72	0	0	0	0		0	Inf	-Inf
Everolimus	B. mandrillaris	Trophozoites	1	20000	0	20000	20000	20	0	20	20	72	0	72	72	0	0	0	0		0	Inf	-Inf
Gaboxadol	B. mandrillaris	Trophozoites	1	20000	0	20000	20000	20	0	20	20	72	0	72	72	0	0	0	0		0	Inf	-Inf
Gluconolactone	B. mandrillaris	Trophozoites	1	20000	0	20000	20000	20	0	20	20	72	0	72	72	0	0	0	0		0	Inf	-Inf
Glycopyrrolate	B. mandrillaris	Trophozoites	1	20000	0	20000	20000	20	0	20	20	72	0	72	72	0	0	0	0		0	Inf	-Inf
Hycanthone	B. mandrillaris	Trophozoites	1	20000	0	20000	20000	20	0	20	20	72	0	72	72	0	0	0	0		0	Inf	-Inf
Hydroquinidine	B. mandrillaris	Trophozoites	1	20000	0	20000	20000	20	0	20	20	72	0	72	72	0	0	0	0		0	Inf	-Inf
L-Cystsine	B. mandrillaris	Trophozoites	1	20000	0	20000	20000	20	0	20	20	72	0	72	72	0	0	0	0		0	Inf	-Inf
Metyrapone	B. mandrillaris	Trophozoites	1	20000	0	20000	20000	20	0	20	20	72	0	72	72	0	0	0	0		0	Inf	-Inf
Niacin	B. mandrillaris	Trophozoites	1	20000	0	20000	20000	20	0	20	20	72	0	72	72	0	0	0	0		0	Inf	-Inf
Nicopholine	B. mandrillaris	Trophozoites	1	20000	0	20000	20000	20	0	20	20	72	0	72	72	0	0	0	0		0	Inf	-Inf
Phenoxymethylpenicillin	B. mandrillaris	Trophozoites	1	20000	0	20000	20000	20	0	20	20	72	0	72	72	0	0	0	0		0	Inf	-Inf
Rofecoxib	B. mandrillaris	Trophozoites	1	20000	0	20000	20000	20	0	20	20	72	0	72	72	0	0	0	0		0	Inf	-Inf
Sulisobenzone	B. mandrillaris	Trophozoites	1	20000	0	20000	20000	20	0	20	20	72	0	72	72	0	0	0	0		0	Inf	-Inf
Suxibuzone	B. mandrillaris	Trophozoites	1	20000	0	20000	20000	20	0	20	20	72	0	72	72	0	0	0	0		0	Inf	-Inf
Thiamylal	B. mandrillaris	Trophozoites	1	20000	0	20000	20000	20	0	20	20	72	0	72	72	0	0	0	0		0	Inf	-Inf
Itraconazole	A. astronyxis	Cysts	1	100000	0	100000	100000	22.67	0	22.67	22.67	48	0	48	48	0	0	0	0		0	Inf	-Inf
Itraconazole	A. castellanii	Cysts	1	100000	0	100000	100000	22.67	0	22.67	22.67	48	0	48	48	0	0	0	0		0	Inf	-Inf
Itraconazole	A. comandoni	Cysts	1	100000	0	100000	100000	22.67	0	22.67	22.67	48	0	48	48	0	0	0	0		0	Inf	-Inf
Itraconazole	A. culbertsoni	Cysts	1	100000	0	100000	100000	22.67	0	22.67	22.67	48	0	48	48	0	0	0	0		0	Inf	-Inf
Itraconazole	A. healyi	Cysts	1	100000	0	100000	100000	22.67	0	22.67	22.67	48	0	48	48	0	0	0	0		0	Inf	-Inf
Itraconazole	A. pustulosa	Cysts	1	100000	0	100000	100000	22.67	0	22.67	22.67	48	0	48	48	0	0	0	0		0	Inf	-Inf
Itraconazole	A. tubiashi	Cysts	1	100000	0	100000	100000	22.67	0	22.67	22.67	48	0	48	48	0	0	0	0		0	Inf	-Inf
Itraconazole	Acanthamoeba spp.	Cysts	1	100000	0	100000	100000	22.67	0	22.67	22.67	48	0	48	48	0	0	0	0		0	Inf	-Inf
Zidovudin	A. castellanii	Trophozoites	1		0	Inf	-Inf	37.42	0	37.42	37.42	48	0	48	48	0	0	0	0		0	Inf	-Inf
Oxytetracycline HCl	N. fowleri	Trophozoites	1	1000	0	1000	1000	64.4	0	64.4	64.4	48	0	48	48	0	0	0	0		0	Inf	-Inf
Doxycycline	A. castellanii	Trophozoites	1	400000	0	400000	400000	100	0	100	100	48	0	48	48	0	0	0	0		0	Inf	-Inf
Tetracycline	A. castellanii	Trophozoites	1	400000	0	400000	400000	100	0	100	100	48	0	48	48	0	0	0	0		0	Inf	-Inf
Voriconazole	A. polyphaga	Cysts	1	1000	0	1000	1000	114.51	0	114.51	114.51	72	0	72	72	0	0	0	0		0	Inf	-Inf
Chloroquine	A. castellanii	Trophozoites	2	272500	180312	145000	400000	128.155	39.8172	100	156.31	48	33.9411	24	72	0	0	0	0		0	Inf	-Inf
Chloroquine-NPs	A. castellanii	Trophozoites	1	145000	0	145000	145000	156.31	0	156.31	156.31	72	0	72	72	0	0	0	0		0	Inf	-Inf
Acetaminophen	A. castellanii	Trophozoites	1	500000	0	500000	500000	200	0	200	200	24	0	24	24	0	0	0	0		0	Inf	-Inf
Indomethacin	A. castellanii	Trophozoites	1	500000	0	500000	500000	200	0	200	200	24	0	24	24	0	0	0	0		0	Inf	-Inf
Streptomycin sulfate	N. fowleri	Trophozoites	1	1000	0	1000	1000	274.46	0	274.46	274.46	48	0	48	48	0	0	0	0		0	Inf	-Inf
Penicillin G	N. fowleri	Trophozoites	1	1000	0	1000	1000	287.08	0	287.08	287.08	48	0	48	48	0	0	0	0		0	Inf	-Inf
5-Fluorocytosine	A. castellanii	Trophozoites	1	80000	0	80000	80000	309.9	0	309.9	309.9	48	0	48	48	0	0	0	0		0	Inf	-Inf
Adenine arabinoside	N. fowleri	Trophozoites	1	18000	0	18000	18000	374.2	0	374.2	374.2	72	0	72	72	0	0	0	0		0	Inf	-Inf
5-Fluorouracil	A. castellanii	Trophozoites	1	145000	0	145000	145000	384.38	0	384.38	384.38	72	0	72	72	0	0	0	0		0	Inf	-Inf
5-Fluorouracil-NPs	A. castellanii	Trophozoites	1	145000	0	145000	145000	384.38	0	384.38	384.38	72	0	72	72	0	0	0	0		0	Inf	-Inf
Primaquine	N. fowleri	Trophozoites	1	18000	0	18000	18000	385.58	0	385.58	385.58	72	0	72	72	0	0	0	0		0	Inf	-Inf
Pyrimethamine	N. fowleri	Trophozoites	1	18000	0	18000	18000	402.07	0	402.07	402.07	72	0	72	72	0	0	0	0		0	Inf	-Inf
Tinidazole	N. fowleri	Trophozoites	1	18000	0	18000	18000	404.48	0	404.48	404.48	72	0	72	72	0	0	0	0		0	Inf	-Inf
5-Flucytosine	A. astronyxis	Cysts	1	100000	0	100000	100000	495.78	0	495.78	495.78	48	0	48	48	0	0	0	0		0	Inf	-Inf
5-Flucytosine	A. castellanii	Cysts	1	100000	0	100000	100000	495.78	0	495.78	495.78	48	0	48	48	0	0	0	0		0	Inf	-Inf
5-Flucytosine	A. comandoni	Cysts	1	100000	0	100000	100000	495.78	0	495.78	495.78	48	0	48	48	0	0	0	0		0	Inf	-Inf
5-Flucytosine	A. culbertsoni	Cysts	1	100000	0	100000	100000	495.78	0	495.78	495.78	48	0	48	48	0	0	0	0		0	Inf	-Inf
5-Flucytosine	A. healyi	Cysts	1	100000	0	100000	100000	495.78	0	495.78	495.78	48	0	48	48	0	0	0	0		0	Inf	-Inf
5-Flucytosine	A. pustulosa	Cysts	1	100000	0	100000	100000	495.78	0	495.78	495.78	48	0	48	48	0	0	0	0		0	Inf	-Inf
5-Flucytosine	A. tubiashi	Cysts	1	100000	0	100000	100000	495.78	0	495.78	495.78	48	0	48	48	0	0	0	0		0	Inf	-Inf
5-Flucytosine	Acanthamoeba spp.	Cysts	1	100000	0	100000	100000	495.78	0	495.78	495.78	48	0	48	48	0	0	0	0		0	Inf	-Inf
Chloramphenicol	N. fowleri	Trophozoites	1	1000	0	1000	1000	557.05	0	557.05	557.05	48	0	48	48	0	0	0	0		0	Inf	-Inf
Digoxin	A. castellanii	Cysts	1	2000000	0	2000000	2000000	640.26	0	640.26	640.26	24	0	24	24	0	0	0	0		0	Inf	-Inf
Isoniazid	N. fowleri	Trophozoites	1	18000	0	18000	18000	729.19	0	729.19	729.19	72	0	72	72	0	0	0	0		0	Inf	-Inf
Amiodarone	A. castellanii	Cysts	1	2000000	0	2000000	2000000	774.82	0	774.82	774.82	24	0	24	24	0	0	0	0		0	Inf	-Inf
Fluconazole	A. astronyxis	Cysts	1	100000	0	100000	100000	835.86	0	835.86	835.86	48	0	48	48	0	0	0	0		0	Inf	-Inf
Fluconazole	A. comandoni	Cysts	1	100000	0	100000	100000	835.86	0	835.86	835.86	48	0	48	48	0	0	0	0		0	Inf	-Inf
Fluconazole	A. culbertsoni	Cysts	1	100000	0	100000	100000	835.86	0	835.86	835.86	48	0	48	48	0	0	0	0		0	Inf	-Inf
Fluconazole	A. healyi	Cysts	1	100000	0	100000	100000	835.86	0	835.86	835.86	48	0	48	48	0	0	0	0		0	Inf	-Inf
Fluconazole	A. pustulosa	Cysts	1	100000	0	100000	100000	835.86	0	835.86	835.86	48	0	48	48	0	0	0	0		0	Inf	-Inf
Fluconazole	A. tubiashi	Cysts	1	100000	0	100000	100000	835.86	0	835.86	835.86	48	0	48	48	0	0	0	0		0	Inf	-Inf
Fluconazole	Acanthamoeba spp.	Cysts	1	100000	0	100000	100000	835.86	0	835.86	835.86	48	0	48	48	0	0	0	0		0	Inf	-Inf
Haloperidol	A. castellanii	Cysts	1	2000000	0	2000000	2000000	1330.14	0	1330.14	1330.14	24	0	24	24	0	0	0	0		0	Inf	-Inf
Haloperidol	A. castellanii	Trophozoites	1	500000	0	500000	500000	1330.14	0	1330.14	1330.14	24	0	24	24	0	0	0	0		0	Inf	-Inf
Procyclidine	A. castellanii	Cysts	1	2000000	0	2000000	2000000	1739.74	0	1739.74	1739.74	24	0	24	24	0	0	0	0		0	Inf	-Inf
Artesunate	Acanthamoeba spp.	Trophozoites	1	10000	0	10000	10000	1820.92	0	1820.92	1820.92	96	0	96	96	0	0	0	0		0	Inf	-Inf
Apomorphine	A. castellanii	Cysts	1	2000000	0	2000000	2000000	1870.4	0	1870.4	1870.4	24	0	24	24	0	0	0	0		0	Inf	-Inf
Sulphadiazine	N. fowleri	Trophozoites	1	1000	0	1000	1000	5114.31	0	5114.31	5114.31	48	0	48	48	0	0	0	0		0	Inf	-Inf
Metronidazole	Acanthamoeba spp.		1	10000	0	10000	10000	5842.49	0	5842.49	5842.49	96	0	96	96	0	0	0	0		0	Inf	-Inf
Chloramphenicol	Acanthamoeba spp.	Cysts	1	100000	0	100000	100000	15473.5	0	15473.5	15473.5	24	0	24	24	0	0	0	0		0	Inf	-Inf
N-Chlorotaurine	A. hatchetti	Cysts	1	100000	0	100000	100000	55000	0	55000	55000	24	0	24	24	0	0	0	0		0	Inf	-Inf
N-Chlorotaurine	A. polyphaga	Cysts	1	100000	0	100000	100000	55000	0	55000	55000	24	0	24	24	0	0	0	0		0	Inf	-Inf
Tizanidine HCl	N. gruberi	Trophozoites	1	6000	0	6000	6000	10	0	10	10	120	0	120	120	0.03	0	0.03	0.03		0	Inf	-Inf
Secnidazole	N. gruberi	Trophozoites	1	6000	0	6000	6000	10	0	10	10	120	0	120	120	0.08	0	0.08	0.08		0	Inf	-Inf
Doxifluridine	N. gruberi	Trophozoites	1	6000	0	6000	6000	10	0	10	10	120	0	120	120	0.11	0	0.11	0.11		0	Inf	-Inf
Levodopa	N. gruberi	Trophozoites	1	6000	0	6000	6000	10	0	10	10	120	0	120	120	0.11	0	0.11	0.11		0	Inf	-Inf
Sulfanilamide	N. gruberi	Trophozoites	1	6000	0	6000	6000	10	0	10	10	120	0	120	120	0.11	0	0.11	0.11		0	Inf	-Inf
Dienogest	N. gruberi	Trophozoites	1	6000	0	6000	6000	10	0	10	10	120	0	120	120	0.12	0	0.12	0.12		0	Inf	-Inf
Phenindione	N. gruberi	Trophozoites	1	6000	0	6000	6000	10	0	10	10	120	0	120	120	0.15	0	0.15	0.15		0	Inf	-Inf
Procodazole	N. gruberi	Trophozoites	1	6000	0	6000	6000	10	0	10	10	120	0	120	120	0.18	0	0.18	0.18		0	Inf	-Inf
Etidronate	N. gruberi	Trophozoites	1	6000	0	6000	6000	10	0	10	10	120	0	120	120	0.25	0	0.25	0.25		0	Inf	-Inf
Pramoxine HCl	N. gruberi	Trophozoites	1	6000	0	6000	6000	10	0	10	10	120	0	120	120	0.32	0	0.32	0.32		0	Inf	-Inf
Sulfadoxine	N. gruberi	Trophozoites	1	6000	0	6000	6000	10	0	10	10	120	0	120	120	0.32	0	0.32	0.32		0	Inf	-Inf
Clonidine HCl	N. gruberi	Trophozoites	1	6000	0	6000	6000	10	0	10	10	120	0	120	120	0.33	0	0.33	0.33		0	Inf	-Inf
Orbifloxacin	N. gruberi	Trophozoites	1	6000	0	6000	6000	10	0	10	10	120	0	120	120	0.33	0	0.33	0.33		0	Inf	-Inf
Zolmitriptan	N. gruberi	Trophozoites	1	6000	0	6000	6000	10	0	10	10	120	0	120	120	0.37	0	0.37	0.37		0	Inf	-Inf
Ethoxzolamide	N. gruberi	Trophozoites	1	6000	0	6000	6000	10	0	10	10	120	0	120	120	0.39	0	0.39	0.39		0	Inf	-Inf
Amorolfine HCl	N. gruberi	Trophozoites	1	6000	0	6000	6000	10	0	10	10	120	0	120	120	0.42	0	0.42	0.42		0	Inf	-Inf
Imipramine HCl	N. gruberi	Trophozoites	1	6000	0	6000	6000	10	0	10	10	120	0	120	120	0.42	0	0.42	0.42		0	Inf	-Inf
Mepivacaine HCl	N. gruberi	Trophozoites	1	6000	0	6000	6000	10	0	10	10	120	0	120	120	0.47	0	0.47	0.47		0	Inf	-Inf
Cholecalciferol	B. mandrillaris	Trophozoites	2	20000	0	20000	20000	20	0	20	20	72	0	72	72	0.5	7.77817	-5	6		0	Inf	-Inf
Choline	B. mandrillaris	Trophozoites	2	20000	0	20000	20000	20	0	20	20	72	0	72	72	0.5	3.53553	-2	3		0	Inf	-Inf
Dexamethasone	B. mandrillaris	Trophozoites	2	20000	0	20000	20000	20	0	20	20	72	0	72	72	0.5	30.4056	-21	22		0	Inf	-Inf
Prednisone	B. mandrillaris	Trophozoites	2	20000	0	20000	20000	20	0	20	20	72	0	72	72	0.5	23.3345	-16	17		0	Inf	-Inf
Pidotimod	N. gruberi	Trophozoites	1	6000	0	6000	6000	10	0	10	10	120	0	120	120	0.52	0	0.52	0.52		0	Inf	-Inf
Enoxacin	N. gruberi	Trophozoites	1	6000	0	6000	6000	10	0	10	10	120	0	120	120	0.53	0	0.53	0.53		0	Inf	-Inf
Valaciclovir HCl	N. gruberi	Trophozoites	1	6000	0	6000	6000	10	0	10	10	120	0	120	120	0.55	0	0.55	0.55		0	Inf	-Inf
Levonorgestrel	N. gruberi	Trophozoites	1	6000	0	6000	6000	10	0	10	10	120	0	120	120	0.58	0	0.58	0.58		0	Inf	-Inf
Argatroban	N. gruberi	Trophozoites	1	6000	0	6000	6000	10	0	10	10	120	0	120	120	0.62	0	0.62	0.62		0	Inf	-Inf
Colistimethate sodium	N. gruberi	Trophozoites	1	6000	0	6000	6000	10	0	10	10	120	0	120	120	0.62	0	0.62	0.62		0	Inf	-Inf
Masitinib	N. gruberi	Trophozoites	1	6000	0	6000	6000	10	0	10	10	120	0	120	120	0.62	0	0.62	0.62		0	Inf	-Inf
Ambrisentan	N. gruberi	Trophozoites	1	6000	0	6000	6000	10	0	10	10	120	0	120	120	0.65	0	0.65	0.65		0	Inf	-Inf
Methscopolamine	N. gruberi	Trophozoites	1	6000	0	6000	6000	10	0	10	10	120	0	120	120	0.7	0	0.7	0.7		0	Inf	-Inf
Aminophylline	N. gruberi	Trophozoites	1	6000	0	6000	6000	10	0	10	10	120	0	120	120	0.74	0	0.74	0.74		0	Inf	-Inf
Indapamide	N. gruberi	Trophozoites	1	6000	0	6000	6000	10	0	10	10	120	0	120	120	0.75	0	0.75	0.75		0	Inf	-Inf
Benzoic acid	N. gruberi	Trophozoites	1	6000	0	6000	6000	10	0	10	10	120	0	120	120	0.76	0	0.76	0.76		0	Inf	-Inf
D-Cycloserine	N. gruberi	Trophozoites	1	6000	0	6000	6000	10	0	10	10	120	0	120	120	0.81	0	0.81	0.81		0	Inf	-Inf
Estradiol	N. gruberi	Trophozoites	1	6000	0	6000	6000	10	0	10	10	120	0	120	120	0.85	0	0.85	0.85		0	Inf	-Inf
Oxprenolol HCl	N. gruberi	Trophozoites	1	6000	0	6000	6000	10	0	10	10	120	0	120	120	0.86	0	0.86	0.86		0	Inf	-Inf
Rebamipide	N. gruberi	Trophozoites	1	6000	0	6000	6000	10	0	10	10	120	0	120	120	0.86	0	0.86	0.86		0	Inf	-Inf
Guaifenesin	N. gruberi	Trophozoites	1	6000	0	6000	6000	10	0	10	10	120	0	120	120	0.9	0	0.9	0.9		0	Inf	-Inf
Nifuroxazide	N. gruberi	Trophozoites	1	6000	0	6000	6000	10	0	10	10	120	0	120	120	0.93	0	0.93	0.93		0	Inf	-Inf
Ofloxacin	N. gruberi	Trophozoites	1	6000	0	6000	6000	10	0	10	10	120	0	120	120	0.96	0	0.96	0.96		0	Inf	-Inf
Tolfenamic acid	N. gruberi	Trophozoites	1	6000	0	6000	6000	10	0	10	10	120	0	120	120	0.97	0	0.97	0.97		0	Inf	-Inf
Bephenium hydroxynapthoate	B. mandrillaris	Trophozoites	1	20000	0	20000	20000	20	0	20	20	72	0	72	72	1	0	1	1		0	Inf	-Inf
Butylated hydroxytoluene	B. mandrillaris	Trophozoites	1	20000	0	20000	20000	20	0	20	20	72	0	72	72	1	0	1	1		0	Inf	-Inf
Carbarsone	B. mandrillaris	Trophozoites	1	20000	0	20000	20000	20	0	20	20	72	0	72	72	1	0	1	1		0	Inf	-Inf
Ciclopirox	B. mandrillaris	Trophozoites	1	20000	0	20000	20000	20	0	20	20	72	0	72	72	1	0	1	1		0	Inf	-Inf
Decitabine	B. mandrillaris	Trophozoites	1	20000	0	20000	20000	20	0	20	20	72	0	72	72	1	0	1	1		0	Inf	-Inf
Desmopressin	B. mandrillaris	Trophozoites	1	20000	0	20000	20000	20	0	20	20	72	0	72	72	1	0	1	1		0	Inf	-Inf
Dextropropoxyphene	B. mandrillaris	Trophozoites	1	20000	0	20000	20000	20	0	20	20	72	0	72	72	1	0	1	1		0	Inf	-Inf
Dolasetron	B. mandrillaris	Trophozoites	1	20000	0	20000	20000	20	0	20	20	72	0	72	72	1	0	1	1		0	Inf	-Inf
Enalaprilat	B. mandrillaris	Trophozoites	1	20000	0	20000	20000	20	0	20	20	72	0	72	72	1	0	1	1		0	Inf	-Inf
Exalamide	B. mandrillaris	Trophozoites	1	20000	0	20000	20000	20	0	20	20	72	0	72	72	1	0	1	1		0	Inf	-Inf
Ketamine	B. mandrillaris	Trophozoites	1	20000	0	20000	20000	20	0	20	20	72	0	72	72	1	0	1	1		0	Inf	-Inf
Modafinil	B. mandrillaris	Trophozoites	1	20000	0	20000	20000	20	0	20	20	72	0	72	72	1	0	1	1		0	Inf	-Inf
Moxifloxacin HCl	B. mandrillaris	Trophozoites	1	20000	0	20000	20000	20	0	20	20	72	0	72	72	1	0	1	1		0	Inf	-Inf
Phenylpropanolamine	B. mandrillaris	Trophozoites	1	20000	0	20000	20000	20	0	20	20	72	0	72	72	1	0	1	1		0	Inf	-Inf
Piconol	B. mandrillaris	Trophozoites	1	20000	0	20000	20000	20	0	20	20	72	0	72	72	1	0	1	1		0	Inf	-Inf
Pimozide	B. mandrillaris	Trophozoites	1	20000	0	20000	20000	20	0	20	20	72	0	72	72	1	0	1	1		0	Inf	-Inf
Sulfachlorpyridazine	B. mandrillaris	Trophozoites	1	20000	0	20000	20000	20	0	20	20	72	0	72	72	1	0	1	1		0	Inf	-Inf
Telmisartan	B. mandrillaris	Trophozoites	1	20000	0	20000	20000	20	0	20	20	72	0	72	72	1	0	1	1		0	Inf	-Inf
Testosterone	B. mandrillaris	Trophozoites	1	20000	0	20000	20000	20	0	20	20	72	0	72	72	1	0	1	1		0	Inf	-Inf
Thyroxine	B. mandrillaris	Trophozoites	1	20000	0	20000	20000	20	0	20	20	72	0	72	72	1	0	1	1		0	Inf	-Inf
Methylprednisolone	N. gruberi	Trophozoites	1	6000	0	6000	6000	10	0	10	10	120	0	120	120	1.01	0	1.01	1.01		0	Inf	-Inf
Lapatinib ditosylate	N. gruberi	Trophozoites	1	6000	0	6000	6000	10	0	10	10	120	0	120	120	1.06	0	1.06	1.06		0	Inf	-Inf
Mecarbinate	N. gruberi	Trophozoites	1	6000	0	6000	6000	10	0	10	10	120	0	120	120	1.09	0	1.09	1.09		0	Inf	-Inf
Phosphatidylcholine	N. gruberi	Trophozoites	1	6000	0	6000	6000	10	0	10	10	120	0	120	120	1.13	0	1.13	1.13		0	Inf	-Inf
Strontium ranelate	N. gruberi	Trophozoites	1	6000	0	6000	6000	10	0	10	10	120	0	120	120	1.13	0	1.13	1.13		0	Inf	-Inf
Eplerenone	N. gruberi	Trophozoites	1	6000	0	6000	6000	10	0	10	10	120	0	120	120	1.16	0	1.16	1.16		0	Inf	-Inf
Fenoprofen calcium hydrate	N. gruberi	Trophozoites	1	6000	0	6000	6000	10	0	10	10	120	0	120	120	1.17	0	1.17	1.17		0	Inf	-Inf
Darifenacin HBr	N. gruberi	Trophozoites	1	6000	0	6000	6000	10	0	10	10	120	0	120	120	1.18	0	1.18	1.18		0	Inf	-Inf
Ranitidine	N. gruberi	Trophozoites	1	6000	0	6000	6000	10	0	10	10	120	0	120	120	1.19	0	1.19	1.19		0	Inf	-Inf
Mepiroxol	N. gruberi	Trophozoites	1	6000	0	6000	6000	10	0	10	10	120	0	120	120	1.22	0	1.22	1.22		0	Inf	-Inf
Pasiniazid	N. gruberi	Trophozoites	1	6000	0	6000	6000	10	0	10	10	120	0	120	120	1.3	0	1.3	1.3		0	Inf	-Inf
Levamisole HCl	N. gruberi	Trophozoites	1	6000	0	6000	6000	10	0	10	10	120	0	120	120	1.31	0	1.31	1.31		0	Inf	-Inf
Dofetilide	N. gruberi	Trophozoites	1	6000	0	6000	6000	10	0	10	10	120	0	120	120	1.33	0	1.33	1.33		0	Inf	-Inf
Digoxin	B. mandrillaris	Trophozoites	3	113333	161658	20000	300000	96.6667	132.791	20	250	56	27.7128	24	72	1.33333	31.2143	-33	28		0	Inf	-Inf
Diclofenac	N. gruberi	Trophozoites	1	6000	0	6000	6000	10	0	10	10	120	0	120	120	1.34	0	1.34	1.34		0	Inf	-Inf
Suxibuzone	N. gruberi	Trophozoites	1	6000	0	6000	6000	10	0	10	10	120	0	120	120	1.34	0	1.34	1.34		0	Inf	-Inf
Ramipril	N. gruberi	Trophozoites	1	6000	0	6000	6000	10	0	10	10	120	0	120	120	1.38	0	1.38	1.38		0	Inf	-Inf
Ursodiol	N. gruberi	Trophozoites	1	6000	0	6000	6000	10	0	10	10	120	0	120	120	1.39	0	1.39	1.39		0	Inf	-Inf
Sulfamerazine	N. gruberi	Trophozoites	1	6000	0	6000	6000	10	0	10	10	120	0	120	120	1.4	0	1.4	1.4		0	Inf	-Inf
Digoxigenin	N. gruberi	Trophozoites	1	6000	0	6000	6000	10	0	10	10	120	0	120	120	1.42	0	1.42	1.42		0	Inf	-Inf
D-Phenylalanine	N. gruberi	Trophozoites	1	6000	0	6000	6000	10	0	10	10	120	0	120	120	1.47	0	1.47	1.47		0	Inf	-Inf
Furaltadone HCl	N. gruberi	Trophozoites	1	6000	0	6000	6000	10	0	10	10	120	0	120	120	1.47	0	1.47	1.47		0	Inf	-Inf
Niacin	N. gruberi	Trophozoites	1	6000	0	6000	6000	10	0	10	10	120	0	120	120	1.48	0	1.48	1.48		0	Inf	-Inf
Aliskiren hemifumarate	N. gruberi	Trophozoites	1	6000	0	6000	6000	10	0	10	10	120	0	120	120	1.49	0	1.49	1.49		0	Inf	-Inf
Raltegravir	N. gruberi	Trophozoites	1	6000	0	6000	6000	10	0	10	10	120	0	120	120	1.5	0	1.5	1.5		0	Inf	-Inf
Alprostadil	B. mandrillaris	Trophozoites	2	20000	0	20000	20000	20	0	20	20	72	0	72	72	1.5	10.6066	-6	9		0	Inf	-Inf
Chlormezanone	N. gruberi	Trophozoites	1	6000	0	6000	6000	10	0	10	10	120	0	120	120	1.51	0	1.51	1.51		0	Inf	-Inf
Ethamsylate	N. gruberi	Trophozoites	1	6000	0	6000	6000	10	0	10	10	120	0	120	120	1.53	0	1.53	1.53		0	Inf	-Inf
Risedronate sodium	N. gruberi	Trophozoites	1	6000	0	6000	6000	10	0	10	10	120	0	120	120	1.53	0	1.53	1.53		0	Inf	-Inf
Phenothrin	N. gruberi	Trophozoites	1	6000	0	6000	6000	10	0	10	10	120	0	120	120	1.57	0	1.57	1.57		0	Inf	-Inf
Enalaprilat dihydrate	N. gruberi	Trophozoites	1	6000	0	6000	6000	10	0	10	10	120	0	120	120	1.63	0	1.63	1.63		0	Inf	-Inf
Gimeracil	N. gruberi	Trophozoites	1	6000	0	6000	6000	10	0	10	10	120	0	120	120	1.64	0	1.64	1.64		0	Inf	-Inf
Picrotoxinin	N. gruberi	Trophozoites	1	6000	0	6000	6000	10	0	10	10	120	0	120	120	1.66	0	1.66	1.66		0	Inf	-Inf
Phenoxybenzamine HCl	N. gruberi	Trophozoites	1	6000	0	6000	6000	10	0	10	10	120	0	120	120	1.67	0	1.67	1.67		0	Inf	-Inf
Ticlopidine HCl	N. gruberi	Trophozoites	1	6000	0	6000	6000	10	0	10	10	120	0	120	120	1.67	0	1.67	1.67		0	Inf	-Inf
Isoniazid	N. gruberi	Trophozoites	1	6000	0	6000	6000	10	0	10	10	120	0	120	120	1.7	0	1.7	1.7		0	Inf	-Inf
Bentiromide	N. gruberi	Trophozoites	1	6000	0	6000	6000	10	0	10	10	120	0	120	120	1.72	0	1.72	1.72		0	Inf	-Inf
Nicotine ditartrate	N. gruberi	Trophozoites	1	6000	0	6000	6000	10	0	10	10	120	0	120	120	1.73	0	1.73	1.73		0	Inf	-Inf
Rifaximin	N. gruberi	Trophozoites	1	6000	0	6000	6000	10	0	10	10	120	0	120	120	1.76	0	1.76	1.76		0	Inf	-Inf
Betaxolol	N. gruberi	Trophozoites	1	6000	0	6000	6000	10	0	10	10	120	0	120	120	1.77	0	1.77	1.77		0	Inf	-Inf
Suplatast tosylate	N. gruberi	Trophozoites	1	6000	0	6000	6000	10	0	10	10	120	0	120	120	1.78	0	1.78	1.78		0	Inf	-Inf
Betapar	N. gruberi	Trophozoites	1	6000	0	6000	6000	10	0	10	10	120	0	120	120	1.8	0	1.8	1.8		0	Inf	-Inf
Venlafaxine	N. gruberi	Trophozoites	1	6000	0	6000	6000	10	0	10	10	120	0	120	120	1.8	0	1.8	1.8		0	Inf	-Inf
Bendroflumethiazide	N. gruberi	Trophozoites	1	6000	0	6000	6000	10	0	10	10	120	0	120	120	1.84	0	1.84	1.84		0	Inf	-Inf
Gliquidone	N. gruberi	Trophozoites	1	6000	0	6000	6000	10	0	10	10	120	0	120	120	1.89	0	1.89	1.89		0	Inf	-Inf
Acitretin	N. gruberi	Trophozoites	1	6000	0	6000	6000	10	0	10	10	120	0	120	120	1.92	0	1.92	1.92		0	Inf	-Inf
Thiabendazole	N. gruberi	Trophozoites	1	6000	0	6000	6000	10	0	10	10	120	0	120	120	1.96	0	1.96	1.96		0	Inf	-Inf
Ascorbic acid	B. mandrillaris	Trophozoites	1	20000	0	20000	20000	20	0	20	20	72	0	72	72	2	0	2	2		0	Inf	-Inf
Azlocillin sodium	B. mandrillaris	Trophozoites	1	20000	0	20000	20000	20	0	20	20	72	0	72	72	2	0	2	2		0	Inf	-Inf
Bifonazole	B. mandrillaris	Trophozoites	1	20000	0	20000	20000	20	0	20	20	72	0	72	72	2	0	2	2		0	Inf	-Inf
Cabergoline	B. mandrillaris	Trophozoites	1	20000	0	20000	20000	20	0	20	20	72	0	72	72	2	0	2	2		0	Inf	-Inf
Calcipotriol	B. mandrillaris	Trophozoites	1	20000	0	20000	20000	20	0	20	20	72	0	72	72	2	0	2	2		0	Inf	-Inf
Cholic acid	B. mandrillaris	Trophozoites	1	20000	0	20000	20000	20	0	20	20	72	0	72	72	2	0	2	2		0	Inf	-Inf
Chromocarb	B. mandrillaris	Trophozoites	1	20000	0	20000	20000	20	0	20	20	72	0	72	72	2	0	2	2		0	Inf	-Inf
Dexpropranolol HCl	B. mandrillaris	Trophozoites	1	20000	0	20000	20000	20	0	20	20	72	0	72	72	2	0	2	2		0	Inf	-Inf
Disulfiram	B. mandrillaris	Trophozoites	1	20000	0	20000	20000	20	0	20	20	72	0	72	72	2	0	2	2		0	Inf	-Inf
Ethacridine lactate	B. mandrillaris	Trophozoites	1	20000	0	20000	20000	20	0	20	20	72	0	72	72	2	0	2	2		0	Inf	-Inf
Etodolac	B. mandrillaris	Trophozoites	1	20000	0	20000	20000	20	0	20	20	72	0	72	72	2	0	2	2		0	Inf	-Inf
Glibenclamide	B. mandrillaris	Trophozoites	1	20000	0	20000	20000	20	0	20	20	72	0	72	72	2	0	2	2		0	Inf	-Inf
Irsogladine maleate	B. mandrillaris	Trophozoites	1	20000	0	20000	20000	20	0	20	20	72	0	72	72	2	0	2	2		0	Inf	-Inf
Isoxicam	B. mandrillaris	Trophozoites	1	20000	0	20000	20000	20	0	20	20	72	0	72	72	2	0	2	2		0	Inf	-Inf
Levonorgestrel	B. mandrillaris	Trophozoites	1	20000	0	20000	20000	20	0	20	20	72	0	72	72	2	0	2	2		0	Inf	-Inf
L-Phenylalanine	B. mandrillaris	Trophozoites	1	20000	0	20000	20000	20	0	20	20	72	0	72	72	2	0	2	2		0	Inf	-Inf
Nicergoline	B. mandrillaris	Trophozoites	1	20000	0	20000	20000	20	0	20	20	72	0	72	72	2	0	2	2		0	Inf	-Inf
Octodrine	B. mandrillaris	Trophozoites	1	20000	0	20000	20000	20	0	20	20	72	0	72	72	2	0	2	2		0	Inf	-Inf
Oltipraz	B. mandrillaris	Trophozoites	1	20000	0	20000	20000	20	0	20	20	72	0	72	72	2	0	2	2		0	Inf	-Inf
Pantoprazole	B. mandrillaris	Trophozoites	1	20000	0	20000	20000	20	0	20	20	72	0	72	72	2	0	2	2		0	Inf	-Inf
Pivmecillinam	B. mandrillaris	Trophozoites	1	20000	0	20000	20000	20	0	20	20	72	0	72	72	2	0	2	2		0	Inf	-Inf
Spiperone HCl	B. mandrillaris	Trophozoites	1	20000	0	20000	20000	20	0	20	20	72	0	72	72	2	0	2	2		0	Inf	-Inf
Tolazoline	B. mandrillaris	Trophozoites	1	20000	0	20000	20000	20	0	20	20	72	0	72	72	2	0	2	2		0	Inf	-Inf
Tris	B. mandrillaris	Trophozoites	1	20000	0	20000	20000	20	0	20	20	72	0	72	72	2	0	2	2		0	Inf	-Inf
Pramipexole diHCl monohydrate	N. gruberi	Trophozoites	1	6000	0	6000	6000	10	0	10	10	120	0	120	120	2.11	0	2.11	2.11		0	Inf	-Inf
Orphenadrine citrate	N. gruberi	Trophozoites	1	6000	0	6000	6000	10	0	10	10	120	0	120	120	2.2	0	2.2	2.2		0	Inf	-Inf
Misoprostol	N. gruberi	Trophozoites	1	6000	0	6000	6000	10	0	10	10	120	0	120	120	2.25	0	2.25	2.25		0	Inf	-Inf
Decamethonium bromide	N. gruberi	Trophozoites	1	6000	0	6000	6000	10	0	10	10	120	0	120	120	2.29	0	2.29	2.29		0	Inf	-Inf
Aspartame	N. gruberi	Trophozoites	1	6000	0	6000	6000	10	0	10	10	120	0	120	120	2.32	0	2.32	2.32		0	Inf	-Inf
Gefitinib	B. mandrillaris	Trophozoites	3	20000	0	20000	20000	20	0	20	20	72	0	72	72	2.33333	12.5033	-10	15		0	Inf	-Inf
Epalrestat	N. gruberi	Trophozoites	1	6000	0	6000	6000	10	0	10	10	120	0	120	120	2.38	0	2.38	2.38		0	Inf	-Inf
Uridine	N. gruberi	Trophozoites	1	6000	0	6000	6000	10	0	10	10	120	0	120	120	2.43	0	2.43	2.43		0	Inf	-Inf
Nicorandil	N. gruberi	Trophozoites	1	6000	0	6000	6000	10	0	10	10	120	0	120	120	2.49	0	2.49	2.49		0	Inf	-Inf
Chlortetracycline	B. mandrillaris	Trophozoites	2	20000	0	20000	20000	20	0	20	20	72	0	72	72	2.5	4.94975	-1	6		0	Inf	-Inf
Nimesulide	N. gruberi	Trophozoites	1	6000	0	6000	6000	10	0	10	10	120	0	120	120	2.53	0	2.53	2.53		0	Inf	-Inf
Pindolol	N. gruberi	Trophozoites	1	6000	0	6000	6000	10	0	10	10	120	0	120	120	2.55	0	2.55	2.55		0	Inf	-Inf
Metformin HCl	N. gruberi	Trophozoites	1	6000	0	6000	6000	10	0	10	10	120	0	120	120	2.58	0	2.58	2.58		0	Inf	-Inf
Tolazamide	N. gruberi	Trophozoites	1	6000	0	6000	6000	10	0	10	10	120	0	120	120	2.58	0	2.58	2.58		0	Inf	-Inf
Clofibrate	N. gruberi	Trophozoites	1	6000	0	6000	6000	10	0	10	10	120	0	120	120	2.59	0	2.59	2.59		0	Inf	-Inf
Levobetaxolol HCl	N. gruberi	Trophozoites	1	6000	0	6000	6000	10	0	10	10	120	0	120	120	2.68	0	2.68	2.68		0	Inf	-Inf
Suprofen	N. gruberi	Trophozoites	1	6000	0	6000	6000	10	0	10	10	120	0	120	120	2.69	0	2.69	2.69		0	Inf	-Inf
Losartan potassium	N. gruberi	Trophozoites	1	6000	0	6000	6000	10	0	10	10	120	0	120	120	2.71	0	2.71	2.71		0	Inf	-Inf
Chlorothiazide	N. gruberi	Trophozoites	1	6000	0	6000	6000	10	0	10	10	120	0	120	120	2.76	0	2.76	2.76		0	Inf	-Inf
Sulfamethazine	N. gruberi	Trophozoites	1	6000	0	6000	6000	10	0	10	10	120	0	120	120	2.76	0	2.76	2.76		0	Inf	-Inf
Sumatriptan succinate	N. gruberi	Trophozoites	1	6000	0	6000	6000	10	0	10	10	120	0	120	120	2.76	0	2.76	2.76		0	Inf	-Inf
Alibendol	N. gruberi	Trophozoites	1	6000	0	6000	6000	10	0	10	10	120	0	120	120	2.77	0	2.77	2.77		0	Inf	-Inf
Vismodegib	N. gruberi	Trophozoites	1	6000	0	6000	6000	10	0	10	10	120	0	120	120	2.84	0	2.84	2.84		0	Inf	-Inf
Ipratropium bromide	N. gruberi	Trophozoites	1	6000	0	6000	6000	10	0	10	10	120	0	120	120	2.86	0	2.86	2.86		0	Inf	-Inf
Mitotane	N. gruberi	Trophozoites	1	6000	0	6000	6000	10	0	10	10	120	0	120	120	2.86	0	2.86	2.86		0	Inf	-Inf
Pentoxifylline	N. gruberi	Trophozoites	1	6000	0	6000	6000	10	0	10	10	120	0	120	120	2.88	0	2.88	2.88		0	Inf	-Inf
Candesartan cilexetil	N. gruberi	Trophozoites	1	6000	0	6000	6000	10	0	10	10	120	0	120	120	2.92	0	2.92	2.92		0	Inf	-Inf
Stavudine	N. gruberi	Trophozoites	1	6000	0	6000	6000	10	0	10	10	120	0	120	120	2.97	0	2.97	2.97		0	Inf	-Inf
Gabapentin HCl	N. gruberi	Trophozoites	1	6000	0	6000	6000	10	0	10	10	120	0	120	120	2.99	0	2.99	2.99		0	Inf	-Inf
Resveratrol	N. gruberi	Trophozoites	1	6000	0	6000	6000	10	0	10	10	120	0	120	120	2.99	0	2.99	2.99		0	Inf	-Inf
Droperidol	N. gruberi	Trophozoites	1	6000	0	6000	6000	10	0	10	10	120	0	120	120	3	0	3	3		0	Inf	-Inf
3-acetamidophenol	B. mandrillaris	Trophozoites	1	20000	0	20000	20000	20	0	20	20	72	0	72	72	3	0	3	3		0	Inf	-Inf
5-azacytidine	B. mandrillaris	Trophozoites	1	20000	0	20000	20000	20	0	20	20	72	0	72	72	3	0	3	3		0	Inf	-Inf
Acesulfame potassium	B. mandrillaris	Trophozoites	1	20000	0	20000	20000	20	0	20	20	72	0	72	72	3	0	3	3		0	Inf	-Inf
Atropine	B. mandrillaris	Trophozoites	1	20000	0	20000	20000	20	0	20	20	72	0	72	72	3	0	3	3		0	Inf	-Inf
Bevantolol	B. mandrillaris	Trophozoites	1	20000	0	20000	20000	20	0	20	20	72	0	72	72	3	0	3	3		0	Inf	-Inf
Capecitabine	B. mandrillaris	Trophozoites	1	20000	0	20000	20000	20	0	20	20	72	0	72	72	3	0	3	3		0	Inf	-Inf
Carboprost	B. mandrillaris	Trophozoites	1	20000	0	20000	20000	20	0	20	20	72	0	72	72	3	0	3	3		0	Inf	-Inf
Cefapirin	B. mandrillaris	Trophozoites	1	20000	0	20000	20000	20	0	20	20	72	0	72	72	3	0	3	3		0	Inf	-Inf
Cinoxacin	B. mandrillaris	Trophozoites	1	20000	0	20000	20000	20	0	20	20	72	0	72	72	3	0	3	3		0	Inf	-Inf
Cytisine	B. mandrillaris	Trophozoites	1	20000	0	20000	20000	20	0	20	20	72	0	72	72	3	0	3	3		0	Inf	-Inf
Desonide	B. mandrillaris	Trophozoites	1	20000	0	20000	20000	20	0	20	20	72	0	72	72	3	0	3	3		0	Inf	-Inf
Estriol	B. mandrillaris	Trophozoites	2	20000	0	20000	20000	20	0	20	20	72	0	72	72	3	25.4558	-15	21		0	Inf	-Inf
Fenclonine	B. mandrillaris	Trophozoites	1	20000	0	20000	20000	20	0	20	20	72	0	72	72	3	0	3	3		0	Inf	-Inf
Glafenine	B. mandrillaris	Trophozoites	1	20000	0	20000	20000	20	0	20	20	72	0	72	72	3	0	3	3		0	Inf	-Inf
Granisetron	B. mandrillaris	Trophozoites	1	20000	0	20000	20000	20	0	20	20	72	0	72	72	3	0	3	3		0	Inf	-Inf
Hymecromone	B. mandrillaris	Trophozoites	1	20000	0	20000	20000	20	0	20	20	72	0	72	72	3	0	3	3		0	Inf	-Inf
Ibudilast	B. mandrillaris	Trophozoites	1	20000	0	20000	20000	20	0	20	20	72	0	72	72	3	0	3	3		0	Inf	-Inf
L-Threonine	B. mandrillaris	Trophozoites	1	20000	0	20000	20000	20	0	20	20	72	0	72	72	3	0	3	3		0	Inf	-Inf
Melatonin	B. mandrillaris	Trophozoites	1	20000	0	20000	20000	20	0	20	20	72	0	72	72	3	0	3	3		0	Inf	-Inf
Methotrimeprazine	B. mandrillaris	Trophozoites	1	20000	0	20000	20000	20	0	20	20	72	0	72	72	3	0	3	3		0	Inf	-Inf
Metronidazole	B. mandrillaris	Trophozoites	1	20000	0	20000	20000	20	0	20	20	72	0	72	72	3	0	3	3		0	Inf	-Inf
Mitomycin	B. mandrillaris	Trophozoites	1	20000	0	20000	20000	20	0	20	20	72	0	72	72	3	0	3	3		0	Inf	-Inf
Oxacillin sodium	B. mandrillaris	Trophozoites	1	20000	0	20000	20000	20	0	20	20	72	0	72	72	3	0	3	3		0	Inf	-Inf
Pentoxifylline	B. mandrillaris	Trophozoites	1	20000	0	20000	20000	20	0	20	20	72	0	72	72	3	0	3	3		0	Inf	-Inf
Piroctone olamine	B. mandrillaris	Trophozoites	1	20000	0	20000	20000	20	0	20	20	72	0	72	72	3	0	3	3		0	Inf	-Inf
Proxyphylline	B. mandrillaris	Trophozoites	1	20000	0	20000	20000	20	0	20	20	72	0	72	72	3	0	3	3		0	Inf	-Inf
Ramipril	B. mandrillaris	Trophozoites	1	20000	0	20000	20000	20	0	20	20	72	0	72	72	3	0	3	3		0	Inf	-Inf
Rolipram	B. mandrillaris	Trophozoites	1	20000	0	20000	20000	20	0	20	20	72	0	72	72	3	0	3	3		0	Inf	-Inf
S-(-)-carbidopa	B. mandrillaris	Trophozoites	1	20000	0	20000	20000	20	0	20	20	72	0	72	72	3	0	3	3		0	Inf	-Inf
Saxagliptin	B. mandrillaris	Trophozoites	1	20000	0	20000	20000	20	0	20	20	72	0	72	72	3	0	3	3		0	Inf	-Inf
Sulfinpyrazone	B. mandrillaris	Trophozoites	1	20000	0	20000	20000	20	0	20	20	72	0	72	72	3	0	3	3		0	Inf	-Inf
Tizanidine	B. mandrillaris	Trophozoites	1	20000	0	20000	20000	20	0	20	20	72	0	72	72	3	0	3	3		0	Inf	-Inf
Tolbutamide	B. mandrillaris	Trophozoites	1	20000	0	20000	20000	20	0	20	20	72	0	72	72	3	0	3	3		0	Inf	-Inf
Tolfenamic acid	B. mandrillaris	Trophozoites	1	20000	0	20000	20000	20	0	20	20	72	0	72	72	3	0	3	3		0	Inf	-Inf
Treprostinil	B. mandrillaris	Trophozoites	1	20000	0	20000	20000	20	0	20	20	72	0	72	72	3	0	3	3		0	Inf	-Inf
Troxerutin	B. mandrillaris	Trophozoites	1	20000	0	20000	20000	20	0	20	20	72	0	72	72	3	0	3	3		0	Inf	-Inf
Vigabatrin	B. mandrillaris	Trophozoites	1	20000	0	20000	20000	20	0	20	20	72	0	72	72	3	0	3	3		0	Inf	-Inf
Budesonide	N. gruberi	Trophozoites	1	6000	0	6000	6000	10	0	10	10	120	0	120	120	3.04	0	3.04	3.04		0	Inf	-Inf
Dimaprit 2HCl	N. gruberi	Trophozoites	1	6000	0	6000	6000	10	0	10	10	120	0	120	120	3.12	0	3.12	3.12		0	Inf	-Inf
Phthalylsulfacetamide	N. gruberi	Trophozoites	1	6000	0	6000	6000	10	0	10	10	120	0	120	120	3.12	0	3.12	3.12		0	Inf	-Inf
Reboxetine mesylate	N. gruberi	Trophozoites	1	6000	0	6000	6000	10	0	10	10	120	0	120	120	3.15	0	3.15	3.15		0	Inf	-Inf
Varenicline tartrate	N. gruberi	Trophozoites	1	6000	0	6000	6000	10	0	10	10	120	0	120	120	3.2	0	3.2	3.2		0	Inf	-Inf
Tolvaptan	N. gruberi	Trophozoites	1	6000	0	6000	6000	10	0	10	10	120	0	120	120	3.21	0	3.21	3.21		0	Inf	-Inf
Ranolazine 2HCl	N. gruberi	Trophozoites	1	6000	0	6000	6000	10	0	10	10	120	0	120	120	3.22	0	3.22	3.22		0	Inf	-Inf
Carbidopa	N. gruberi	Trophozoites	1	6000	0	6000	6000	10	0	10	10	120	0	120	120	3.23	0	3.23	3.23		0	Inf	-Inf
Difluprednate	N. gruberi	Trophozoites	1	6000	0	6000	6000	10	0	10	10	120	0	120	120	3.23	0	3.23	3.23		0	Inf	-Inf
Penicillamine	N. gruberi	Trophozoites	1	6000	0	6000	6000	10	0	10	10	120	0	120	120	3.23	0	3.23	3.23		0	Inf	-Inf
Pioglitazone HCl	N. gruberi	Trophozoites	1	6000	0	6000	6000	10	0	10	10	120	0	120	120	3.24	0	3.24	3.24		0	Inf	-Inf
Dicloxacillin sodium	N. gruberi	Trophozoites	1	6000	0	6000	6000	10	0	10	10	120	0	120	120	3.25	0	3.25	3.25		0	Inf	-Inf
Brinzolamide	N. gruberi	Trophozoites	1	6000	0	6000	6000	10	0	10	10	120	0	120	120	3.26	0	3.26	3.26		0	Inf	-Inf
Hydrochlorothiazide	N. gruberi	Trophozoites	1	6000	0	6000	6000	10	0	10	10	120	0	120	120	3.28	0	3.28	3.28		0	Inf	-Inf
Taurine	N. gruberi	Trophozoites	1	6000	0	6000	6000	10	0	10	10	120	0	120	120	3.3	0	3.3	3.3		0	Inf	-Inf
Dydrogesterone	N. gruberi	Trophozoites	1	6000	0	6000	6000	10	0	10	10	120	0	120	120	3.31	0	3.31	3.31		0	Inf	-Inf
Dichlorisone acetate	N. gruberi	Trophozoites	1	6000	0	6000	6000	10	0	10	10	120	0	120	120	3.32	0	3.32	3.32		0	Inf	-Inf
Clofarabine	N. gruberi	Trophozoites	1	6000	0	6000	6000	10	0	10	10	120	0	120	120	3.34	0	3.34	3.34		0	Inf	-Inf
Sunitinib malate	N. gruberi	Trophozoites	1	6000	0	6000	6000	10	0	10	10	120	0	120	120	3.34	0	3.34	3.34		0	Inf	-Inf
Brompheniramine	N. gruberi	Trophozoites	1	6000	0	6000	6000	10	0	10	10	120	0	120	120	3.35	0	3.35	3.35		0	Inf	-Inf
Captopril	N. gruberi	Trophozoites	1	6000	0	6000	6000	10	0	10	10	120	0	120	120	3.35	0	3.35	3.35		0	Inf	-Inf
Mirtazapine	N. gruberi	Trophozoites	1	6000	0	6000	6000	10	0	10	10	120	0	120	120	3.35	0	3.35	3.35		0	Inf	-Inf
Famprofazone	N. gruberi	Trophozoites	1	6000	0	6000	6000	10	0	10	10	120	0	120	120	3.47	0	3.47	3.47		0	Inf	-Inf
Metronidazole	N. gruberi	Trophozoites	1	6000	0	6000	6000	10	0	10	10	120	0	120	120	3.48	0	3.48	3.48		0	Inf	-Inf
Carboplatin	B. mandrillaris	Trophozoites	2	20000	0	20000	20000	20	0	20	20	72	0	72	72	3.5	20.5061	-11	18		0	Inf	-Inf
Tioconazole	B. mandrillaris	Trophozoites	2	20000	0	20000	20000	20	0	20	20	72	0	72	72	3.5	2.12132	2	5		0	Inf	-Inf
Adenosine-triphosphate	N. gruberi	Trophozoites	1	6000	0	6000	6000	10	0	10	10	120	0	120	120	3.51	0	3.51	3.51		0	Inf	-Inf
Metoprolol tartrate	N. gruberi	Trophozoites	1	6000	0	6000	6000	10	0	10	10	120	0	120	120	3.53	0	3.53	3.53		0	Inf	-Inf
Bumetanide	N. gruberi	Trophozoites	1	6000	0	6000	6000	10	0	10	10	120	0	120	120	3.54	0	3.54	3.54		0	Inf	-Inf
Maraviroc	N. gruberi	Trophozoites	1	6000	0	6000	6000	10	0	10	10	120	0	120	120	3.57	0	3.57	3.57		0	Inf	-Inf
Potassium iodide	N. gruberi	Trophozoites	1	6000	0	6000	6000	10	0	10	10	120	0	120	120	3.57	0	3.57	3.57		0	Inf	-Inf
Gemfibrozil	N. gruberi	Trophozoites	1	6000	0	6000	6000	10	0	10	10	120	0	120	120	3.59	0	3.59	3.59		0	Inf	-Inf
Phentolamine mesilate	N. gruberi	Trophozoites	1	6000	0	6000	6000	10	0	10	10	120	0	120	120	3.6	0	3.6	3.6		0	Inf	-Inf
tinidazole	N. gruberi	Trophozoites	1	6000	0	6000	6000	10	0	10	10	120	0	120	120	3.63	0	3.63	3.63		0	Inf	-Inf
Clopidogrel	N. gruberi	Trophozoites	1	6000	0	6000	6000	10	0	10	10	120	0	120	120	3.64	0	3.64	3.64		0	Inf	-Inf
Procarbazine HCl	N. gruberi	Trophozoites	1	6000	0	6000	6000	10	0	10	10	120	0	120	120	3.67	0	3.67	3.67		0	Inf	-Inf
Flurbiprofen	N. gruberi	Trophozoites	1	6000	0	6000	6000	10	0	10	10	120	0	120	120	3.7	0	3.7	3.7		0	Inf	-Inf
Ganciclovir	N. gruberi	Trophozoites	1	6000	0	6000	6000	10	0	10	10	120	0	120	120	3.72	0	3.72	3.72		0	Inf	-Inf
Metaproterenol sulfate	N. gruberi	Trophozoites	1	6000	0	6000	6000	10	0	10	10	120	0	120	120	3.75	0	3.75	3.75		0	Inf	-Inf
Ceftiofur HCl	N. gruberi	Trophozoites	1	6000	0	6000	6000	10	0	10	10	120	0	120	120	3.82	0	3.82	3.82		0	Inf	-Inf
Flutamide	N. gruberi	Trophozoites	1	6000	0	6000	6000	10	0	10	10	120	0	120	120	3.83	0	3.83	3.83		0	Inf	-Inf
Adenine	N. gruberi	Trophozoites	1	6000	0	6000	6000	10	0	10	10	120	0	120	120	3.84	0	3.84	3.84		0	Inf	-Inf
Emtricitabine	N. gruberi	Trophozoites	1	6000	0	6000	6000	10	0	10	10	120	0	120	120	3.86	0	3.86	3.86		0	Inf	-Inf
Idebenone	N. gruberi	Trophozoites	1	6000	0	6000	6000	10	0	10	10	120	0	120	120	3.91	0	3.91	3.91		0	Inf	-Inf
Deflazacort	N. gruberi	Trophozoites	1	6000	0	6000	6000	10	0	10	10	120	0	120	120	3.93	0	3.93	3.93		0	Inf	-Inf
Nicotinamide	N. gruberi	Trophozoites	1	6000	0	6000	6000	10	0	10	10	120	0	120	120	3.93	0	3.93	3.93		0	Inf	-Inf
Nithiamide	N. gruberi	Trophozoites	1	6000	0	6000	6000	10	0	10	10	120	0	120	120	3.93	0	3.93	3.93		0	Inf	-Inf
Afatinib	N. gruberi	Trophozoites	1	6000	0	6000	6000	10	0	10	10	120	0	120	120	3.97	0	3.97	3.97		0	Inf	-Inf
Methoxsalen	N. gruberi	Trophozoites	1	6000	0	6000	6000	10	0	10	10	120	0	120	120	3.98	0	3.98	3.98		0	Inf	-Inf
Acamprosate calcium	B. mandrillaris	Trophozoites	1	20000	0	20000	20000	20	0	20	20	72	0	72	72	4	0	4	4		0	Inf	-Inf
Acetarsol	B. mandrillaris	Trophozoites	1	20000	0	20000	20000	20	0	20	20	72	0	72	72	4	0	4	4		0	Inf	-Inf
Adefovir dipivoxil	B. mandrillaris	Trophozoites	1	20000	0	20000	20000	20	0	20	20	72	0	72	72	4	0	4	4		0	Inf	-Inf
Alpha-tochopherol	B. mandrillaris	Trophozoites	1	20000	0	20000	20000	20	0	20	20	72	0	72	72	4	0	4	4		0	Inf	-Inf
Bentiromide	B. mandrillaris	Trophozoites	1	20000	0	20000	20000	20	0	20	20	72	0	72	72	4	0	4	4		0	Inf	-Inf
Beta-escin	B. mandrillaris	Trophozoites	1	20000	0	20000	20000	20	0	20	20	72	0	72	72	4	0	4	4		0	Inf	-Inf
Candesartan	B. mandrillaris	Trophozoites	1	20000	0	20000	20000	20	0	20	20	72	0	72	72	4	0	4	4		0	Inf	-Inf
Chlorpropamide	B. mandrillaris	Trophozoites	1	20000	0	20000	20000	20	0	20	20	72	0	72	72	4	0	4	4		0	Inf	-Inf
Chlorthalidone	B. mandrillaris	Trophozoites	1	20000	0	20000	20000	20	0	20	20	72	0	72	72	4	0	4	4		0	Inf	-Inf
Dactinomycin	B. mandrillaris	Trophozoites	2	20000	0	20000	20000	20	0	20	20	72	0	72	72	4	11.3137	-4	12		0	Inf	-Inf
Debrisoquin	B. mandrillaris	Trophozoites	1	20000	0	20000	20000	20	0	20	20	72	0	72	72	4	0	4	4		0	Inf	-Inf
Dobutamine	B. mandrillaris	Trophozoites	1	20000	0	20000	20000	20	0	20	20	72	0	72	72	4	0	4	4		0	Inf	-Inf
Etacrynic acid	B. mandrillaris	Trophozoites	1	20000	0	20000	20000	20	0	20	20	72	0	72	72	4	0	4	4		0	Inf	-Inf
Ethinyl estradiol	B. mandrillaris	Trophozoites	2	20000	0	20000	20000	20	0	20	20	72	0	72	72	4	4.24264	1	7		0	Inf	-Inf
Fluoxetine HCl	B. mandrillaris	Trophozoites	1	20000	0	20000	20000	20	0	20	20	72	0	72	72	4	0	4	4		0	Inf	-Inf
Flurofamide	B. mandrillaris	Trophozoites	1	20000	0	20000	20000	20	0	20	20	72	0	72	72	4	0	4	4		0	Inf	-Inf
Halothane	B. mandrillaris	Trophozoites	1	20000	0	20000	20000	20	0	20	20	72	0	72	72	4	0	4	4		0	Inf	-Inf
Labetalol	B. mandrillaris	Trophozoites	1	20000	0	20000	20000	20	0	20	20	72	0	72	72	4	0	4	4		0	Inf	-Inf
Mestranol	B. mandrillaris	Trophozoites	2	20000	0	20000	20000	20	0	20	20	72	0	72	72	4	21.2132	-11	19		0	Inf	-Inf
Montelukast sodium	B. mandrillaris	Trophozoites	1	20000	0	20000	20000	20	0	20	20	72	0	72	72	4	0	4	4		0	Inf	-Inf
Triamcinolone diacetate	B. mandrillaris	Trophozoites	1	20000	0	20000	20000	20	0	20	20	72	0	72	72	4	0	4	4		0	Inf	-Inf
Trimethobenzamide	B. mandrillaris	Trophozoites	1	20000	0	20000	20000	20	0	20	20	72	0	72	72	4	0	4	4		0	Inf	-Inf
Trospium chloride	B. mandrillaris	Trophozoites	1	20000	0	20000	20000	20	0	20	20	72	0	72	72	4	0	4	4		0	Inf	-Inf
Vitamin A	B. mandrillaris	Trophozoites	1	20000	0	20000	20000	20	0	20	20	72	0	72	72	4	0	4	4		0	Inf	-Inf
Betamethasone valerate	N. gruberi	Trophozoites	1	6000	0	6000	6000	10	0	10	10	120	0	120	120	4.02	0	4.02	4.02		0	Inf	-Inf
Leflunomide	N. gruberi	Trophozoites	1	6000	0	6000	6000	10	0	10	10	120	0	120	120	4.08	0	4.08	4.08		0	Inf	-Inf
Closantel	N. gruberi	Trophozoites	1	6000	0	6000	6000	10	0	10	10	120	0	120	120	4.18	0	4.18	4.18		0	Inf	-Inf
L-Arginine HCl	N. gruberi	Trophozoites	1	6000	0	6000	6000	10	0	10	10	120	0	120	120	4.19	0	4.19	4.19		0	Inf	-Inf
Ropinirole HCl	N. gruberi	Trophozoites	1	6000	0	6000	6000	10	0	10	10	120	0	120	120	4.19	0	4.19	4.19		0	Inf	-Inf
Xylose	N. gruberi	Trophozoites	1	6000	0	6000	6000	10	0	10	10	120	0	120	120	4.25	0	4.25	4.25		0	Inf	-Inf
Lafutidine	N. gruberi	Trophozoites	1	6000	0	6000	6000	10	0	10	10	120	0	120	120	4.26	0	4.26	4.26		0	Inf	-Inf
Acadesine	N. gruberi	Trophozoites	1	6000	0	6000	6000	10	0	10	10	120	0	120	120	4.27	0	4.27	4.27		0	Inf	-Inf
Pyrazinamide	N. gruberi	Trophozoites	1	6000	0	6000	6000	10	0	10	10	120	0	120	120	4.29	0	4.29	4.29		0	Inf	-Inf
Lacidipine	N. gruberi	Trophozoites	1	6000	0	6000	6000	10	0	10	10	120	0	120	120	4.32	0	4.32	4.32		0	Inf	-Inf
Medrysone	N. gruberi	Trophozoites	1	6000	0	6000	6000	10	0	10	10	120	0	120	120	4.36	0	4.36	4.36		0	Inf	-Inf
Erdosteine	N. gruberi	Trophozoites	1	6000	0	6000	6000	10	0	10	10	120	0	120	120	4.37	0	4.37	4.37		0	Inf	-Inf
Prednisone	N. gruberi	Trophozoites	1	6000	0	6000	6000	10	0	10	10	120	0	120	120	4.38	0	4.38	4.38		0	Inf	-Inf
Tropicamide	N. gruberi	Trophozoites	1	6000	0	6000	6000	10	0	10	10	120	0	120	120	4.42	0	4.42	4.42		0	Inf	-Inf
Moxonidine	N. gruberi	Trophozoites	1	6000	0	6000	6000	10	0	10	10	120	0	120	120	4.43	0	4.43	4.43		0	Inf	-Inf
Progesterone	N. gruberi	Trophozoites	1	6000	0	6000	6000	10	0	10	10	120	0	120	120	4.44	0	4.44	4.44		0	Inf	-Inf
Raloxifene HCl	N. gruberi	Trophozoites	1	6000	0	6000	6000	10	0	10	10	120	0	120	120	4.45	0	4.45	4.45		0	Inf	-Inf
Tropisetron	N. gruberi	Trophozoites	1	6000	0	6000	6000	10	0	10	10	120	0	120	120	4.47	0	4.47	4.47		0	Inf	-Inf
Articaine HCl	N. gruberi	Trophozoites	1	6000	0	6000	6000	10	0	10	10	120	0	120	120	4.52	0	4.52	4.52		0	Inf	-Inf
Cefprozil hydrate	N. gruberi	Trophozoites	1	6000	0	6000	6000	10	0	10	10	120	0	120	120	4.53	0	4.53	4.53		0	Inf	-Inf
Bismuth Subsalicylate	N. gruberi	Trophozoites	1	6000	0	6000	6000	10	0	10	10	120	0	120	120	4.55	0	4.55	4.55		0	Inf	-Inf
Altretamine	N. gruberi	Trophozoites	1	6000	0	6000	6000	10	0	10	10	120	0	120	120	4.61	0	4.61	4.61		0	Inf	-Inf
Protionamide	N. gruberi	Trophozoites	1	6000	0	6000	6000	10	0	10	10	120	0	120	120	4.62	0	4.62	4.62		0	Inf	-Inf
Nalidixic acid	N. gruberi	Trophozoites	1	6000	0	6000	6000	10	0	10	10	120	0	120	120	4.65	0	4.65	4.65		0	Inf	-Inf
Netilmicin sulfate	N. gruberi	Trophozoites	1	6000	0	6000	6000	10	0	10	10	120	0	120	120	4.65	0	4.65	4.65		0	Inf	-Inf
Talc	N. gruberi	Trophozoites	1	6000	0	6000	6000	10	0	10	10	120	0	120	120	4.72	0	4.72	4.72		0	Inf	-Inf
Adenine sulfate	N. gruberi	Trophozoites	1	6000	0	6000	6000	10	0	10	10	120	0	120	120	4.75	0	4.75	4.75		0	Inf	-Inf
Aminocaproic acid	N. gruberi	Trophozoites	1	6000	0	6000	6000	10	0	10	10	120	0	120	120	4.76	0	4.76	4.76		0	Inf	-Inf
Methyclothiazide	N. gruberi	Trophozoites	1	6000	0	6000	6000	10	0	10	10	120	0	120	120	4.78	0	4.78	4.78		0	Inf	-Inf
Acarbose	N. gruberi	Trophozoites	1	6000	0	6000	6000	10	0	10	10	120	0	120	120	4.79	0	4.79	4.79		0	Inf	-Inf
Methazolastone	N. gruberi	Trophozoites	1	6000	0	6000	6000	10	0	10	10	120	0	120	120	4.82	0	4.82	4.82		0	Inf	-Inf
Thioguanine	N. gruberi	Trophozoites	1	6000	0	6000	6000	10	0	10	10	120	0	120	120	4.92	0	4.92	4.92		0	Inf	-Inf
Ammonium glycyrrhizinate	N. gruberi	Trophozoites	1	6000	0	6000	6000	10	0	10	10	120	0	120	120	4.93	0	4.93	4.93		0	Inf	-Inf
Aniracetam	N. gruberi	Trophozoites	1	6000	0	6000	6000	10	0	10	10	120	0	120	120	4.94	0	4.94	4.94		0	Inf	-Inf
Paliperidone	N. gruberi	Trophozoites	1	6000	0	6000	6000	10	0	10	10	120	0	120	120	4.97	0	4.97	4.97		0	Inf	-Inf
Valsartan	N. gruberi	Trophozoites	1	6000	0	6000	6000	10	0	10	10	120	0	120	120	4.97	0	4.97	4.97		0	Inf	-Inf
Amcinonide	B. mandrillaris	Trophozoites	1	20000	0	20000	20000	20	0	20	20	72	0	72	72	5	0	5	5		0	Inf	-Inf
Amlexanox	B. mandrillaris	Trophozoites	1	20000	0	20000	20000	20	0	20	20	72	0	72	72	5	0	5	5		0	Inf	-Inf
Benzoclidine	B. mandrillaris	Trophozoites	1	20000	0	20000	20000	20	0	20	20	72	0	72	72	5	0	5	5		0	Inf	-Inf
Benzthiazide	B. mandrillaris	Trophozoites	1	20000	0	20000	20000	20	0	20	20	72	0	72	72	5	0	5	5		0	Inf	-Inf
Benztropine	B. mandrillaris	Trophozoites	1	20000	0	20000	20000	20	0	20	20	72	0	72	72	5	0	5	5		0	Inf	-Inf
Beta-naphthol	B. mandrillaris	Trophozoites	1	20000	0	20000	20000	20	0	20	20	72	0	72	72	5	0	5	5		0	Inf	-Inf
Bisoctrizole	B. mandrillaris	Trophozoites	1	20000	0	20000	20000	20	0	20	20	72	0	72	72	5	0	5	5		0	Inf	-Inf
Capobenic acid	B. mandrillaris	Trophozoites	1	20000	0	20000	20000	20	0	20	20	72	0	72	72	5	0	5	5		0	Inf	-Inf
Carbenicillin	B. mandrillaris	Trophozoites	1	20000	0	20000	20000	20	0	20	20	72	0	72	72	5	0	5	5		0	Inf	-Inf
Cephradine	B. mandrillaris	Trophozoites	1	20000	0	20000	20000	20	0	20	20	72	0	72	72	5	0	5	5		0	Inf	-Inf
Clofazimine	B. mandrillaris	Trophozoites	1	20000	0	20000	20000	20	0	20	20	72	0	72	72	5	0	5	5		0	Inf	-Inf
Clofibric acid	B. mandrillaris	Trophozoites	1	20000	0	20000	20000	20	0	20	20	72	0	72	72	5	0	5	5		0	Inf	-Inf
Cortisone acetate	B. mandrillaris	Trophozoites	1	20000	0	20000	20000	20	0	20	20	72	0	72	72	5	0	5	5		0	Inf	-Inf
Coumophos	B. mandrillaris	Trophozoites	1	20000	0	20000	20000	20	0	20	20	72	0	72	72	5	0	5	5		0	Inf	-Inf
Crotamiton	B. mandrillaris	Trophozoites	1	20000	0	20000	20000	20	0	20	20	72	0	72	72	5	0	5	5		0	Inf	-Inf
Dexlansoprazole	B. mandrillaris	Trophozoites	1	20000	0	20000	20000	20	0	20	20	72	0	72	72	5	0	5	5		0	Inf	-Inf
Diphenidol	B. mandrillaris	Trophozoites	1	20000	0	20000	20000	20	0	20	20	72	0	72	72	5	0	5	5		0	Inf	-Inf
Ellagic Acid	B. mandrillaris	Trophozoites	1	20000	0	20000	20000	20	0	20	20	72	0	72	72	5	0	5	5		0	Inf	-Inf
Enoxacin	B. mandrillaris	Trophozoites	1	20000	0	20000	20000	20	0	20	20	72	0	72	72	5	0	5	5		0	Inf	-Inf
Enoximone	B. mandrillaris	Trophozoites	1	20000	0	20000	20000	20	0	20	20	72	0	72	72	5	0	5	5		0	Inf	-Inf
Erythromycin Propionate	B. mandrillaris	Trophozoites	1	20000	0	20000	20000	20	0	20	20	72	0	72	72	5	0	5	5		0	Inf	-Inf
Fenclonine HCl	B. mandrillaris	Trophozoites	1	20000	0	20000	20000	20	0	20	20	72	0	72	72	5	0	5	5		0	Inf	-Inf
Fenspiride	B. mandrillaris	Trophozoites	1	20000	0	20000	20000	20	0	20	20	72	0	72	72	5	0	5	5		0	Inf	-Inf
Gadoteridol	B. mandrillaris	Trophozoites	1	20000	0	20000	20000	20	0	20	20	72	0	72	72	5	0	5	5		0	Inf	-Inf
Halcinonide	B. mandrillaris	Trophozoites	1	20000	0	20000	20000	20	0	20	20	72	0	72	72	5	0	5	5		0	Inf	-Inf
Icosapent ethyl	B. mandrillaris	Trophozoites	1	20000	0	20000	20000	20	0	20	20	72	0	72	72	5	0	5	5		0	Inf	-Inf
Ipratropium bromide	B. mandrillaris	Trophozoites	1	20000	0	20000	20000	20	0	20	20	72	0	72	72	5	0	5	5		0	Inf	-Inf
L-Methionine	B. mandrillaris	Trophozoites	1	20000	0	20000	20000	20	0	20	20	72	0	72	72	5	0	5	5		0	Inf	-Inf
Magnesium sulfate	B. mandrillaris	Trophozoites	1	20000	0	20000	20000	20	0	20	20	72	0	72	72	5	0	5	5		0	Inf	-Inf
Mangafodipir trisodium	B. mandrillaris	Trophozoites	1	20000	0	20000	20000	20	0	20	20	72	0	72	72	5	0	5	5		0	Inf	-Inf
Metformin	B. mandrillaris	Trophozoites	1	20000	0	20000	20000	20	0	20	20	72	0	72	72	5	0	5	5		0	Inf	-Inf
Morphine	B. mandrillaris	Trophozoites	1	20000	0	20000	20000	20	0	20	20	72	0	72	72	5	0	5	5		0	Inf	-Inf
Nikethamide	B. mandrillaris	Trophozoites	1	20000	0	20000	20000	20	0	20	20	72	0	72	72	5	0	5	5		0	Inf	-Inf
Palonosetron	B. mandrillaris	Trophozoites	1	20000	0	20000	20000	20	0	20	20	72	0	72	72	5	0	5	5		0	Inf	-Inf
Phenothiazine	B. mandrillaris	Trophozoites	1	20000	0	20000	20000	20	0	20	20	72	0	72	72	5	0	5	5		0	Inf	-Inf
Pirenzepine	B. mandrillaris	Trophozoites	1	20000	0	20000	20000	20	0	20	20	72	0	72	72	5	0	5	5		0	Inf	-Inf
Propafenone	B. mandrillaris	Trophozoites	1	20000	0	20000	20000	20	0	20	20	72	0	72	72	5	0	5	5		0	Inf	-Inf
Rimantadine	B. mandrillaris	Trophozoites	2	20000	0	20000	20000	20	0	20	20	72	0	72	72	5	7.07107	0	10		0	Inf	-Inf
Salmeterol	B. mandrillaris	Trophozoites	1	20000	0	20000	20000	20	0	20	20	72	0	72	72	5	0	5	5		0	Inf	-Inf
Sarafloxacin	B. mandrillaris	Trophozoites	1	20000	0	20000	20000	20	0	20	20	72	0	72	72	5	0	5	5		0	Inf	-Inf
Securinine	B. mandrillaris	Trophozoites	1	20000	0	20000	20000	20	0	20	20	72	0	72	72	5	0	5	5		0	Inf	-Inf
Sodium tetradecyl sulfate	B. mandrillaris	Trophozoites	1	20000	0	20000	20000	20	0	20	20	72	0	72	72	5	0	5	5		0	Inf	-Inf
Sulfaphenazole	B. mandrillaris	Trophozoites	1	20000	0	20000	20000	20	0	20	20	72	0	72	72	5	0	5	5		0	Inf	-Inf
Tamsulosin HCl	B. mandrillaris	Trophozoites	1	20000	0	20000	20000	20	0	20	20	72	0	72	72	5	0	5	5		0	Inf	-Inf
Thymol	B. mandrillaris	Trophozoites	1	20000	0	20000	20000	20	0	20	20	72	0	72	72	5	0	5	5		0	Inf	-Inf
Tigecycline	B. mandrillaris	Trophozoites	1	20000	0	20000	20000	20	0	20	20	72	0	72	72	5	0	5	5		0	Inf	-Inf
Tolnaftate	B. mandrillaris	Trophozoites	1	20000	0	20000	20000	20	0	20	20	72	0	72	72	5	0	5	5		0	Inf	-Inf
Trimethoprim	B. mandrillaris	Trophozoites	1	20000	0	20000	20000	20	0	20	20	72	0	72	72	5	0	5	5		0	Inf	-Inf
Vinblastine sulfate	B. mandrillaris	Trophozoites	1	20000	0	20000	20000	20	0	20	20	72	0	72	72	5	0	5	5		0	Inf	-Inf
Vinpocetine	B. mandrillaris	Trophozoites	1	20000	0	20000	20000	20	0	20	20	72	0	72	72	5	0	5	5		0	Inf	-Inf
Zanamivir	B. mandrillaris	Trophozoites	1	20000	0	20000	20000	20	0	20	20	72	0	72	72	5	0	5	5		0	Inf	-Inf
Betamethasone dipropionate	N. gruberi	Trophozoites	1	6000	0	6000	6000	10	0	10	10	120	0	120	120	5.03	0	5.03	5.03		0	Inf	-Inf
Daunorubicin HCl	N. gruberi	Trophozoites	1	6000	0	6000	6000	10	0	10	10	120	0	120	120	5.04	0	5.04	5.04		0	Inf	-Inf
L-carnitine	N. gruberi	Trophozoites	1	6000	0	6000	6000	10	0	10	10	120	0	120	120	5.04	0	5.04	5.04		0	Inf	-Inf
Anisotropine methylbromide	N. gruberi	Trophozoites	1	6000	0	6000	6000	10	0	10	10	120	0	120	120	5.07	0	5.07	5.07		0	Inf	-Inf
Idoxuridine	N. gruberi	Trophozoites	1	6000	0	6000	6000	10	0	10	10	120	0	120	120	5.07	0	5.07	5.07		0	Inf	-Inf
Cefditoren pivoxil	N. gruberi	Trophozoites	1	6000	0	6000	6000	10	0	10	10	120	0	120	120	5.12	0	5.12	5.12		0	Inf	-Inf
Zileuton	N. gruberi	Trophozoites	1	6000	0	6000	6000	10	0	10	10	120	0	120	120	5.13	0	5.13	5.13		0	Inf	-Inf
Isoxicam	N. gruberi	Trophozoites	1	6000	0	6000	6000	10	0	10	10	120	0	120	120	5.16	0	5.16	5.16		0	Inf	-Inf
Chenodeoxycholic acid	N. gruberi	Trophozoites	1	6000	0	6000	6000	10	0	10	10	120	0	120	120	5.17	0	5.17	5.17		0	Inf	-Inf
Irsogladine	N. gruberi	Trophozoites	1	6000	0	6000	6000	10	0	10	10	120	0	120	120	5.21	0	5.21	5.21		0	Inf	-Inf
Adefovir dipivoxil	N. gruberi	Trophozoites	1	6000	0	6000	6000	10	0	10	10	120	0	120	120	5.24	0	5.24	5.24		0	Inf	-Inf
Dipyridamole	N. gruberi	Trophozoites	1	6000	0	6000	6000	10	0	10	10	120	0	120	120	5.37	0	5.37	5.37		0	Inf	-Inf
Acetylcholine chloride	N. gruberi	Trophozoites	1	6000	0	6000	6000	10	0	10	10	120	0	120	120	5.42	0	5.42	5.42		0	Inf	-Inf
Desmethyl erlotinib	N. gruberi	Trophozoites	1	6000	0	6000	6000	10	0	10	10	120	0	120	120	5.44	0	5.44	5.44		0	Inf	-Inf
Sodium butyrate	N. gruberi	Trophozoites	1	6000	0	6000	6000	10	0	10	10	120	0	120	120	5.46	0	5.46	5.46		0	Inf	-Inf
Avobenzone	N. gruberi	Trophozoites	1	6000	0	6000	6000	10	0	10	10	120	0	120	120	5.47	0	5.47	5.47		0	Inf	-Inf
Didanosine	N. gruberi	Trophozoites	1	6000	0	6000	6000	10	0	10	10	120	0	120	120	5.51	0	5.51	5.51		0	Inf	-Inf
Acyclovir	N. gruberi	Trophozoites	1	6000	0	6000	6000	10	0	10	10	120	0	120	120	5.52	0	5.52	5.52		0	Inf	-Inf
Choline chloride	N. gruberi	Trophozoites	1	6000	0	6000	6000	10	0	10	10	120	0	120	120	5.56	0	5.56	5.56		0	Inf	-Inf
Metaraminol bitartrate	N. gruberi	Trophozoites	1	6000	0	6000	6000	10	0	10	10	120	0	120	120	5.6	0	5.6	5.6		0	Inf	-Inf
Cepharanthine	N. gruberi	Trophozoites	1	6000	0	6000	6000	10	0	10	10	120	0	120	120	5.65	0	5.65	5.65		0	Inf	-Inf
Adenine HCl	N. gruberi	Trophozoites	1	6000	0	6000	6000	10	0	10	10	120	0	120	120	5.67	0	5.67	5.67		0	Inf	-Inf
Lovastatin	N. gruberi	Trophozoites	1	6000	0	6000	6000	10	0	10	10	120	0	120	120	5.72	0	5.72	5.72		0	Inf	-Inf
Azacitidine	N. gruberi	Trophozoites	1	6000	0	6000	6000	10	0	10	10	120	0	120	120	5.75	0	5.75	5.75		0	Inf	-Inf
Tranexamic acid	N. gruberi	Trophozoites	1	6000	0	6000	6000	10	0	10	10	120	0	120	120	5.77	0	5.77	5.77		0	Inf	-Inf
Esomeprazole magnesium	N. gruberi	Trophozoites	1	6000	0	6000	6000	10	0	10	10	120	0	120	120	5.82	0	5.82	5.82		0	Inf	-Inf
Nefopam HCl	N. gruberi	Trophozoites	1	6000	0	6000	6000	10	0	10	10	120	0	120	120	5.83	0	5.83	5.83		0	Inf	-Inf
cholecalciferol	N. gruberi	Trophozoites	1	6000	0	6000	6000	10	0	10	10	120	0	120	120	5.84	0	5.84	5.84		0	Inf	-Inf
Azatadine dimaleate	N. gruberi	Trophozoites	1	6000	0	6000	6000	10	0	10	10	120	0	120	120	5.88	0	5.88	5.88		0	Inf	-Inf
Formoterol hemifumarate	N. gruberi	Trophozoites	1	6000	0	6000	6000	10	0	10	10	120	0	120	120	5.89	0	5.89	5.89		0	Inf	-Inf
Aceclidine	B. mandrillaris	Trophozoites	1	20000	0	20000	20000	20	0	20	20	72	0	72	72	6	0	6	6		0	Inf	-Inf
Acetazolamide	B. mandrillaris	Trophozoites	1	20000	0	20000	20000	20	0	20	20	72	0	72	72	6	0	6	6		0	Inf	-Inf
Allylestrenol	B. mandrillaris	Trophozoites	1	20000	0	20000	20000	20	0	20	20	72	0	72	72	6	0	6	6		0	Inf	-Inf
Alpha-tochopheryl Acetate	B. mandrillaris	Trophozoites	1	20000	0	20000	20000	20	0	20	20	72	0	72	72	6	0	6	6		0	Inf	-Inf
Aprepitant	B. mandrillaris	Trophozoites	1	20000	0	20000	20000	20	0	20	20	72	0	72	72	6	0	6	6		0	Inf	-Inf
Benzonatate	B. mandrillaris	Trophozoites	1	20000	0	20000	20000	20	0	20	20	72	0	72	72	6	0	6	6		0	Inf	-Inf
Calcidiol	B. mandrillaris	Trophozoites	1	20000	0	20000	20000	20	0	20	20	72	0	72	72	6	0	6	6		0	Inf	-Inf
Carbamazepine	B. mandrillaris	Trophozoites	1	20000	0	20000	20000	20	0	20	20	72	0	72	72	6	0	6	6		0	Inf	-Inf
Cefixime	B. mandrillaris	Trophozoites	1	20000	0	20000	20000	20	0	20	20	72	0	72	72	6	0	6	6		0	Inf	-Inf
Cefotaxime sodium	B. mandrillaris	Trophozoites	1	20000	0	20000	20000	20	0	20	20	72	0	72	72	6	0	6	6		0	Inf	-Inf
Cefuroxime axetil	B. mandrillaris	Trophozoites	1	20000	0	20000	20000	20	0	20	20	72	0	72	72	6	0	6	6		0	Inf	-Inf
Cetrorelix	B. mandrillaris	Trophozoites	1	20000	0	20000	20000	20	0	20	20	72	0	72	72	6	0	6	6		0	Inf	-Inf
Cisapride	B. mandrillaris	Trophozoites	2	20000	0	20000	20000	20	0	20	20	72	0	72	72	6	5.65685	2	10		0	Inf	-Inf
Dantron	B. mandrillaris	Trophozoites	1	20000	0	20000	20000	20	0	20	20	72	0	72	72	6	0	6	6		0	Inf	-Inf
Desoximetasone	B. mandrillaris	Trophozoites	1	20000	0	20000	20000	20	0	20	20	72	0	72	72	6	0	6	6		0	Inf	-Inf
Dimetindene	B. mandrillaris	Trophozoites	1	20000	0	20000	20000	20	0	20	20	72	0	72	72	6	0	6	6		0	Inf	-Inf
Duloxetine	B. mandrillaris	Trophozoites	1	20000	0	20000	20000	20	0	20	20	72	0	72	72	6	0	6	6		0	Inf	-Inf
Ethylmorphine	B. mandrillaris	Trophozoites	1	20000	0	20000	20000	20	0	20	20	72	0	72	72	6	0	6	6		0	Inf	-Inf
Ethylparaben	B. mandrillaris	Trophozoites	1	20000	0	20000	20000	20	0	20	20	72	0	72	72	6	0	6	6		0	Inf	-Inf
Eugenol	B. mandrillaris	Trophozoites	1	20000	0	20000	20000	20	0	20	20	72	0	72	72	6	0	6	6		0	Inf	-Inf
Lactose monohydrate	B. mandrillaris	Trophozoites	1	20000	0	20000	20000	20	0	20	20	72	0	72	72	6	0	6	6		0	Inf	-Inf
Losartan	B. mandrillaris	Trophozoites	1	20000	0	20000	20000	20	0	20	20	72	0	72	72	6	0	6	6		0	Inf	-Inf
Lufenuron	B. mandrillaris	Trophozoites	1	20000	0	20000	20000	20	0	20	20	72	0	72	72	6	0	6	6		0	Inf	-Inf
Lumefantrine	B. mandrillaris	Trophozoites	1	20000	0	20000	20000	20	0	20	20	72	0	72	72	6	0	6	6		0	Inf	-Inf
Methylprednisolone	B. mandrillaris	Trophozoites	1	20000	0	20000	20000	20	0	20	20	72	0	72	72	6	0	6	6		0	Inf	-Inf
Mitotane	B. mandrillaris	Trophozoites	1	20000	0	20000	20000	20	0	20	20	72	0	72	72	6	0	6	6		0	Inf	-Inf
Orlistat	B. mandrillaris	Trophozoites	2	20000	0	20000	20000	20	0	20	20	72	0	72	72	6	2.82843	4	8		0	Inf	-Inf
Phenylephrine	B. mandrillaris	Trophozoites	1	20000	0	20000	20000	20	0	20	20	72	0	72	72	6	0	6	6		0	Inf	-Inf
Phylloquinone	B. mandrillaris	Trophozoites	1	20000	0	20000	20000	20	0	20	20	72	0	72	72	6	0	6	6		0	Inf	-Inf
Prednisolone sodium phosphate	B. mandrillaris	Trophozoites	1	20000	0	20000	20000	20	0	20	20	72	0	72	72	6	0	6	6		0	Inf	-Inf
Protoporphyrin	B. mandrillaris	Trophozoites	1	20000	0	20000	20000	20	0	20	20	72	0	72	72	6	0	6	6		0	Inf	-Inf
Pseudoephedrine	B. mandrillaris	Trophozoites	1	20000	0	20000	20000	20	0	20	20	72	0	72	72	6	0	6	6		0	Inf	-Inf
Sulfadimethoxine	B. mandrillaris	Trophozoites	1	20000	0	20000	20000	20	0	20	20	72	0	72	72	6	0	6	6		0	Inf	-Inf
Sunitinib	B. mandrillaris	Trophozoites	1	20000	0	20000	20000	20	0	20	20	72	0	72	72	6	0	6	6		0	Inf	-Inf
Triprolidine	B. mandrillaris	Trophozoites	1	20000	0	20000	20000	20	0	20	20	72	0	72	72	6	0	6	6		0	Inf	-Inf
Valaciclovir	B. mandrillaris	Trophozoites	1	20000	0	20000	20000	20	0	20	20	72	0	72	72	6	0	6	6		0	Inf	-Inf
Vancomycin	B. mandrillaris	Trophozoites	1	20000	0	20000	20000	20	0	20	20	72	0	72	72	6	0	6	6		0	Inf	-Inf
Adiphenine HCl	N. gruberi	Trophozoites	1	6000	0	6000	6000	10	0	10	10	120	0	120	120	6.06	0	6.06	6.06		0	Inf	-Inf
Thiamphenicol	N. gruberi	Trophozoites	1	6000	0	6000	6000	10	0	10	10	120	0	120	120	6.25	0	6.25	6.25		0	Inf	-Inf
Acipimox	N. gruberi	Trophozoites	1	6000	0	6000	6000	10	0	10	10	120	0	120	120	6.26	0	6.26	6.26		0	Inf	-Inf
Lomustine	N. gruberi	Trophozoites	1	6000	0	6000	6000	10	0	10	10	120	0	120	120	6.26	0	6.26	6.26		0	Inf	-Inf
Gabapentin	N. gruberi	Trophozoites	1	6000	0	6000	6000	10	0	10	10	120	0	120	120	6.28	0	6.28	6.28		0	Inf	-Inf
Nepafenac	N. gruberi	Trophozoites	1	6000	0	6000	6000	10	0	10	10	120	0	120	120	6.3	0	6.3	6.3		0	Inf	-Inf
Calcium gluceptate	N. gruberi	Trophozoites	1	6000	0	6000	6000	10	0	10	10	120	0	120	120	6.34	0	6.34	6.34		0	Inf	-Inf
Zonisamide	N. gruberi	Trophozoites	1	6000	0	6000	6000	10	0	10	10	120	0	120	120	6.4	0	6.4	6.4		0	Inf	-Inf
Cystseamine HCl	N. gruberi	Trophozoites	1	6000	0	6000	6000	10	0	10	10	120	0	120	120	6.43	0	6.43	6.43		0	Inf	-Inf
Pranlukast	N. gruberi	Trophozoites	1	6000	0	6000	6000	10	0	10	10	120	0	120	120	6.46	0	6.46	6.46		0	Inf	-Inf
Dyclonine	B. mandrillaris	Trophozoites	2	20000	0	20000	20000	20	0	20	20	72	0	72	72	6.5	13.435	-3	16		0	Inf	-Inf
Estrone	B. mandrillaris	Trophozoites	2	20000	0	20000	20000	20	0	20	20	72	0	72	72	6.5	20.5061	-8	21		0	Inf	-Inf
Gabapentin	B. mandrillaris	Trophozoites	2	20000	0	20000	20000	20	0	20	20	72	0	72	72	6.5	13.435	-3	16		0	Inf	-Inf
Methysergide maleate	B. mandrillaris	Trophozoites	2	20000	0	20000	20000	20	0	20	20	72	0	72	72	6.5	7.77817	1	12		0	Inf	-Inf
Crizotinib	N. gruberi	Trophozoites	1	6000	0	6000	6000	10	0	10	10	120	0	120	120	6.55	0	6.55	6.55		0	Inf	-Inf
Adenosine	N. gruberi	Trophozoites	1	6000	0	6000	6000	10	0	10	10	120	0	120	120	6.59	0	6.59	6.59		0	Inf	-Inf
Bacitracin zinc	N. gruberi	Trophozoites	1	6000	0	6000	6000	10	0	10	10	120	0	120	120	6.63	0	6.63	6.63		0	Inf	-Inf
Ketorolac	N. gruberi	Trophozoites	1	6000	0	6000	6000	10	0	10	10	120	0	120	120	6.68	0	6.68	6.68		0	Inf	-Inf
(+.-)-Octopamine HCl	N. gruberi	Trophozoites	1	6000	0	6000	6000	10	0	10	10	120	0	120	120	6.7	0	6.7	6.7		0	Inf	-Inf
Oxibendazole	N. gruberi	Trophozoites	1	6000	0	6000	6000	10	0	10	10	120	0	120	120	6.71	0	6.71	6.71		0	Inf	-Inf
Nilvadipine	N. gruberi	Trophozoites	1	6000	0	6000	6000	10	0	10	10	120	0	120	120	6.73	0	6.73	6.73		0	Inf	-Inf
Ampicillin sodium	N. gruberi	Trophozoites	1	6000	0	6000	6000	10	0	10	10	120	0	120	120	6.76	0	6.76	6.76		0	Inf	-Inf
Decoquinate	N. gruberi	Trophozoites	1	6000	0	6000	6000	10	0	10	10	120	0	120	120	6.78	0	6.78	6.78		0	Inf	-Inf
Daidzein	N. gruberi	Trophozoites	1	6000	0	6000	6000	10	0	10	10	120	0	120	120	6.81	0	6.81	6.81		0	Inf	-Inf
Cetirizine 2HCl	N. gruberi	Trophozoites	1	6000	0	6000	6000	10	0	10	10	120	0	120	120	6.85	0	6.85	6.85		0	Inf	-Inf
valganciclovir HCl	N. gruberi	Trophozoites	1	6000	0	6000	6000	10	0	10	10	120	0	120	120	6.86	0	6.86	6.86		0	Inf	-Inf
Clobetasol propionate	N. gruberi	Trophozoites	1	6000	0	6000	6000	10	0	10	10	120	0	120	120	6.9	0	6.9	6.9		0	Inf	-Inf
Tebipenem pivoxil	N. gruberi	Trophozoites	1	6000	0	6000	6000	10	0	10	10	120	0	120	120	6.9	0	6.9	6.9		0	Inf	-Inf
Valproic acid sodium salt	N. gruberi	Trophozoites	1	6000	0	6000	6000	10	0	10	10	120	0	120	120	6.96	0	6.96	6.96		0	Inf	-Inf
Nitrendipine	N. gruberi	Trophozoites	1	6000	0	6000	6000	10	0	10	10	120	0	120	120	7	0	7	7		0	Inf	-Inf
Rufinamide	N. gruberi	Trophozoites	1	6000	0	6000	6000	10	0	10	10	120	0	120	120	7	0	7	7		0	Inf	-Inf
Acetylcholine	B. mandrillaris	Trophozoites	1	20000	0	20000	20000	20	0	20	20	72	0	72	72	7	0	7	7		0	Inf	-Inf
Azelastine	B. mandrillaris	Trophozoites	1	20000	0	20000	20000	20	0	20	20	72	0	72	72	7	0	7	7		0	Inf	-Inf
Betaxolol	B. mandrillaris	Trophozoites	2	20000	0	20000	20000	20	0	20	20	72	0	72	72	7	2.82843	5	9		0	Inf	-Inf
Bithionol	B. mandrillaris	Trophozoites	1	20000	0	20000	20000	20	0	20	20	72	0	72	72	7	0	7	7		0	Inf	-Inf
Carisoprodol	B. mandrillaris	Trophozoites	1	20000	0	20000	20000	20	0	20	20	72	0	72	72	7	0	7	7		0	Inf	-Inf
Cetylpyridinium bromide	B. mandrillaris	Trophozoites	1	20000	0	20000	20000	20	0	20	20	72	0	72	72	7	0	7	7		0	Inf	-Inf
Citicoline	B. mandrillaris	Trophozoites	1	20000	0	20000	20000	20	0	20	20	72	0	72	72	7	0	7	7		0	Inf	-Inf
Deferiprone	B. mandrillaris	Trophozoites	1	20000	0	20000	20000	20	0	20	20	72	0	72	72	7	0	7	7		0	Inf	-Inf
Etamivan	B. mandrillaris	Trophozoites	1	20000	0	20000	20000	20	0	20	20	72	0	72	72	7	0	7	7		0	Inf	-Inf
Ethaverine HCl	B. mandrillaris	Trophozoites	1	20000	0	20000	20000	20	0	20	20	72	0	72	72	7	0	7	7		0	Inf	-Inf
Gliquidone	B. mandrillaris	Trophozoites	1	20000	0	20000	20000	20	0	20	20	72	0	72	72	7	0	7	7		0	Inf	-Inf
Isradipine	B. mandrillaris	Trophozoites	1	20000	0	20000	20000	20	0	20	20	72	0	72	72	7	0	7	7		0	Inf	-Inf
Mequinol	B. mandrillaris	Trophozoites	1	20000	0	20000	20000	20	0	20	20	72	0	72	72	7	0	7	7		0	Inf	-Inf
Methacholine	B. mandrillaris	Trophozoites	1	20000	0	20000	20000	20	0	20	20	72	0	72	72	7	0	7	7		0	Inf	-Inf
Metoprolol	B. mandrillaris	Trophozoites	1	20000	0	20000	20000	20	0	20	20	72	0	72	72	7	0	7	7		0	Inf	-Inf
Moclobemide	B. mandrillaris	Trophozoites	1	20000	0	20000	20000	20	0	20	20	72	0	72	72	7	0	7	7		0	Inf	-Inf
Nebivolol	B. mandrillaris	Trophozoites	1	20000	0	20000	20000	20	0	20	20	72	0	72	72	7	0	7	7		0	Inf	-Inf
Nefiracetam	B. mandrillaris	Trophozoites	1	20000	0	20000	20000	20	0	20	20	72	0	72	72	7	0	7	7		0	Inf	-Inf
Nelfinavir	B. mandrillaris	Trophozoites	1	20000	0	20000	20000	20	0	20	20	72	0	72	72	7	0	7	7		0	Inf	-Inf
Orciprenaline	B. mandrillaris	Trophozoites	1	20000	0	20000	20000	20	0	20	20	72	0	72	72	7	0	7	7		0	Inf	-Inf
Panthenol	B. mandrillaris	Trophozoites	1	20000	0	20000	20000	20	0	20	20	72	0	72	72	7	0	7	7		0	Inf	-Inf
Perflubron emulsion	B. mandrillaris	Trophozoites	1	20000	0	20000	20000	20	0	20	20	72	0	72	72	7	0	7	7		0	Inf	-Inf
Pimecrolimus	B. mandrillaris	Trophozoites	1	20000	0	20000	20000	20	0	20	20	72	0	72	72	7	0	7	7		0	Inf	-Inf
Pindolol	B. mandrillaris	Trophozoites	1	20000	0	20000	20000	20	0	20	20	72	0	72	72	7	0	7	7		0	Inf	-Inf
Piroxicam	B. mandrillaris	Trophozoites	1	20000	0	20000	20000	20	0	20	20	72	0	72	72	7	0	7	7		0	Inf	-Inf
Pregabalin	B. mandrillaris	Trophozoites	1	20000	0	20000	20000	20	0	20	20	72	0	72	72	7	0	7	7		0	Inf	-Inf
Procaterol	B. mandrillaris	Trophozoites	1	20000	0	20000	20000	20	0	20	20	72	0	72	72	7	0	7	7		0	Inf	-Inf
Retinyl cetate	B. mandrillaris	Trophozoites	1	20000	0	20000	20000	20	0	20	20	72	0	72	72	7	0	7	7		0	Inf	-Inf
Triamterene	B. mandrillaris	Trophozoites	1	20000	0	20000	20000	20	0	20	20	72	0	72	72	7	0	7	7		0	Inf	-Inf
Tyrothricin	B. mandrillaris	Trophozoites	1	20000	0	20000	20000	20	0	20	20	72	0	72	72	7	0	7	7		0	Inf	-Inf
Yohimbine	B. mandrillaris	Trophozoites	1	20000	0	20000	20000	20	0	20	20	72	0	72	72	7	0	7	7		0	Inf	-Inf
Amiloride HCl	N. gruberi	Trophozoites	1	6000	0	6000	6000	10	0	10	10	120	0	120	120	7.01	0	7.01	7.01		0	Inf	-Inf
Teniposide	N. gruberi	Trophozoites	1	6000	0	6000	6000	10	0	10	10	120	0	120	120	7.01	0	7.01	7.01		0	Inf	-Inf
Marbofloxacin	N. gruberi	Trophozoites	1	6000	0	6000	6000	10	0	10	10	120	0	120	120	7.02	0	7.02	7.02		0	Inf	-Inf
Meglumine	N. gruberi	Trophozoites	1	6000	0	6000	6000	10	0	10	10	120	0	120	120	7.02	0	7.02	7.02		0	Inf	-Inf
Acetanilide	N. gruberi	Trophozoites	1	6000	0	6000	6000	10	0	10	10	120	0	120	120	7.03	0	7.03	7.03		0	Inf	-Inf
Oxfendazole	N. gruberi	Trophozoites	1	6000	0	6000	6000	10	0	10	10	120	0	120	120	7.06	0	7.06	7.06		0	Inf	-Inf
Loteprednol etabonate	N. gruberi	Trophozoites	1	6000	0	6000	6000	10	0	10	10	120	0	120	120	7.09	0	7.09	7.09		0	Inf	-Inf
Moroxydine	N. gruberi	Trophozoites	1	6000	0	6000	6000	10	0	10	10	120	0	120	120	7.1	0	7.1	7.1		0	Inf	-Inf
Propranolol HCl	N. gruberi	Trophozoites	1	6000	0	6000	6000	10	0	10	10	120	0	120	120	7.1	0	7.1	7.1		0	Inf	-Inf
Betahistine 2HCl	N. gruberi	Trophozoites	1	6000	0	6000	6000	10	0	10	10	120	0	120	120	7.14	0	7.14	7.14		0	Inf	-Inf
Busulfan	N. gruberi	Trophozoites	1	6000	0	6000	6000	10	0	10	10	120	0	120	120	7.14	0	7.14	7.14		0	Inf	-Inf
Closantel sodium	N. gruberi	Trophozoites	1	6000	0	6000	6000	10	0	10	10	120	0	120	120	7.18	0	7.18	7.18		0	Inf	-Inf
Cleviprex	N. gruberi	Trophozoites	1	6000	0	6000	6000	10	0	10	10	120	0	120	120	7.2	0	7.2	7.2		0	Inf	-Inf
Dichlorphenamide	N. gruberi	Trophozoites	1	6000	0	6000	6000	10	0	10	10	120	0	120	120	7.24	0	7.24	7.24		0	Inf	-Inf
Flubendazole	N. gruberi	Trophozoites	1	6000	0	6000	6000	10	0	10	10	120	0	120	120	7.28	0	7.28	7.28		0	Inf	-Inf
Deoxyarbutin	N. gruberi	Trophozoites	1	6000	0	6000	6000	10	0	10	10	120	0	120	120	7.31	0	7.31	7.31		0	Inf	-Inf
Piperacillin sodium	N. gruberi	Trophozoites	1	6000	0	6000	6000	10	0	10	10	120	0	120	120	7.32	0	7.32	7.32		0	Inf	-Inf
Cladribine	N. gruberi	Trophozoites	1	6000	0	6000	6000	10	0	10	10	120	0	120	120	7.37	0	7.37	7.37		0	Inf	-Inf
Albendazole oxide	N. gruberi	Trophozoites	1	6000	0	6000	6000	10	0	10	10	120	0	120	120	7.4	0	7.4	7.4		0	Inf	-Inf
Azaguanine-8	N. gruberi	Trophozoites	1	6000	0	6000	6000	10	0	10	10	120	0	120	120	7.46	0	7.46	7.46		0	Inf	-Inf
Tacrolimus	N. gruberi	Trophozoites	1	6000	0	6000	6000	10	0	10	10	120	0	120	120	7.47	0	7.47	7.47		0	Inf	-Inf
AcetylCystseine	N. gruberi	Trophozoites	1	6000	0	6000	6000	10	0	10	10	120	0	120	120	7.5	0	7.5	7.5		0	Inf	-Inf
Levocabastine	B. mandrillaris	Trophozoites	2	20000	0	20000	20000	20	0	20	20	72	0	72	72	7.5	3.53553	5	10		0	Inf	-Inf
Glipizide	N. gruberi	Trophozoites	1	6000	0	6000	6000	10	0	10	10	120	0	120	120	7.53	0	7.53	7.53		0	Inf	-Inf
Isovaleramide	N. gruberi	Trophozoites	1	6000	0	6000	6000	10	0	10	10	120	0	120	120	7.55	0	7.55	7.55		0	Inf	-Inf
Diclofenac potassium	N. gruberi	Trophozoites	1	6000	0	6000	6000	10	0	10	10	120	0	120	120	7.67	0	7.67	7.67		0	Inf	-Inf
Telmisartan	N. gruberi	Trophozoites	1	6000	0	6000	6000	10	0	10	10	120	0	120	120	7.67	0	7.67	7.67		0	Inf	-Inf
Hydralazine HCl	N. gruberi	Trophozoites	1	6000	0	6000	6000	10	0	10	10	120	0	120	120	7.72	0	7.72	7.72		0	Inf	-Inf
Nizatidine	N. gruberi	Trophozoites	1	6000	0	6000	6000	10	0	10	10	120	0	120	120	7.75	0	7.75	7.75		0	Inf	-Inf
Duloxetine HCl	N. gruberi	Trophozoites	1	6000	0	6000	6000	10	0	10	10	120	0	120	120	7.8	0	7.8	7.8		0	Inf	-Inf
Tranilast	N. gruberi	Trophozoites	1	6000	0	6000	6000	10	0	10	10	120	0	120	120	7.84	0	7.84	7.84		0	Inf	-Inf
Meloxicam	N. gruberi	Trophozoites	1	6000	0	6000	6000	10	0	10	10	120	0	120	120	7.94	0	7.94	7.94		0	Inf	-Inf
Sulfadiazine	N. gruberi	Trophozoites	1	6000	0	6000	6000	10	0	10	10	120	0	120	120	7.94	0	7.94	7.94		0	Inf	-Inf
Voglibose	N. gruberi	Trophozoites	1	6000	0	6000	6000	10	0	10	10	120	0	120	120	7.97	0	7.97	7.97		0	Inf	-Inf
Amitriptyline	B. mandrillaris	Trophozoites	1	20000	0	20000	20000	20	0	20	20	72	0	72	72	8	0	8	8		0	Inf	-Inf
Amodiaquine 2HCl	B. mandrillaris	Trophozoites	1	20000	0	20000	20000	20	0	20	20	72	0	72	72	8	0	8	8		0	Inf	-Inf
Amorolfine	B. mandrillaris	Trophozoites	1	20000	0	20000	20000	20	0	20	20	72	0	72	72	8	0	8	8		0	Inf	-Inf
Ampiroxicam	B. mandrillaris	Trophozoites	1	20000	0	20000	20000	20	0	20	20	72	0	72	72	8	0	8	8		0	Inf	-Inf
Balsalazide	B. mandrillaris	Trophozoites	1	20000	0	20000	20000	20	0	20	20	72	0	72	72	8	0	8	8		0	Inf	-Inf
Bicalutamide	B. mandrillaris	Trophozoites	1	20000	0	20000	20000	20	0	20	20	72	0	72	72	8	0	8	8		0	Inf	-Inf
Carbimazole	B. mandrillaris	Trophozoites	1	20000	0	20000	20000	20	0	20	20	72	0	72	72	8	0	8	8		0	Inf	-Inf
Carbinoxamine	B. mandrillaris	Trophozoites	1	20000	0	20000	20000	20	0	20	20	72	0	72	72	8	0	8	8		0	Inf	-Inf
Ceftizoxime	B. mandrillaris	Trophozoites	1	20000	0	20000	20000	20	0	20	20	72	0	72	72	8	0	8	8		0	Inf	-Inf
Chloroxylenol	B. mandrillaris	Trophozoites	1	20000	0	20000	20000	20	0	20	20	72	0	72	72	8	0	8	8		0	Inf	-Inf
Chlorpromazine HCl	B. mandrillaris	Trophozoites	1	20000	0	20000	20000	20	0	20	20	72	0	72	72	8	0	8	8		0	Inf	-Inf
Cinalukast	B. mandrillaris	Trophozoites	1	20000	0	20000	20000	20	0	20	20	72	0	72	72	8	0	8	8		0	Inf	-Inf
Cisplatin	B. mandrillaris	Trophozoites	1	20000	0	20000	20000	20	0	20	20	72	0	72	72	8	0	8	8		0	Inf	-Inf
Citric Acid	B. mandrillaris	Trophozoites	1	20000	0	20000	20000	20	0	20	20	72	0	72	72	8	0	8	8		0	Inf	-Inf
Dapropterin	B. mandrillaris	Trophozoites	1	20000	0	20000	20000	20	0	20	20	72	0	72	72	8	0	8	8		0	Inf	-Inf
Docosanol	B. mandrillaris	Trophozoites	1	20000	0	20000	20000	20	0	20	20	72	0	72	72	8	0	8	8		0	Inf	-Inf
Drotaverine	B. mandrillaris	Trophozoites	1	20000	0	20000	20000	20	0	20	20	72	0	72	72	8	0	8	8		0	Inf	-Inf
Ethambutol	B. mandrillaris	Trophozoites	1	20000	0	20000	20000	20	0	20	20	72	0	72	72	8	0	8	8		0	Inf	-Inf
Ethopropazine	B. mandrillaris	Trophozoites	1	20000	0	20000	20000	20	0	20	20	72	0	72	72	8	0	8	8		0	Inf	-Inf
Ethyl vanillin	B. mandrillaris	Trophozoites	1	20000	0	20000	20000	20	0	20	20	72	0	72	72	8	0	8	8		0	Inf	-Inf
Fasudil HCl	B. mandrillaris	Trophozoites	1	20000	0	20000	20000	20	0	20	20	72	0	72	72	8	0	8	8		0	Inf	-Inf
Flumazenil	B. mandrillaris	Trophozoites	1	20000	0	20000	20000	20	0	20	20	72	0	72	72	8	0	8	8		0	Inf	-Inf
Guanabenz	B. mandrillaris	Trophozoites	2	20000	0	20000	20000	20	0	20	20	72	0	72	72	8	0	8	8		0	Inf	-Inf
Imiquimod	B. mandrillaris	Trophozoites	2	20000	0	20000	20000	20	0	20	20	72	0	72	72	8	12.7279	-1	17		0	Inf	-Inf
Kainic acid	B. mandrillaris	Trophozoites	1	20000	0	20000	20000	20	0	20	20	72	0	72	72	8	0	8	8		0	Inf	-Inf
Lonidamine	B. mandrillaris	Trophozoites	1	20000	0	20000	20000	20	0	20	20	72	0	72	72	8	0	8	8		0	Inf	-Inf
Lorazepam	B. mandrillaris	Trophozoites	1	20000	0	20000	20000	20	0	20	20	72	0	72	72	8	0	8	8		0	Inf	-Inf
Mepartricin	B. mandrillaris	Trophozoites	1	20000	0	20000	20000	20	0	20	20	72	0	72	72	8	0	8	8		0	Inf	-Inf
Mesna	B. mandrillaris	Trophozoites	1	20000	0	20000	20000	20	0	20	20	72	0	72	72	8	0	8	8		0	Inf	-Inf
Metaxalone	B. mandrillaris	Trophozoites	1	20000	0	20000	20000	20	0	20	20	72	0	72	72	8	0	8	8		0	Inf	-Inf
Methoxsalen	B. mandrillaris	Trophozoites	1	20000	0	20000	20000	20	0	20	20	72	0	72	72	8	0	8	8		0	Inf	-Inf
Methyltestosterone	B. mandrillaris	Trophozoites	1	20000	0	20000	20000	20	0	20	20	72	0	72	72	8	0	8	8		0	Inf	-Inf
Metrizamide	B. mandrillaris	Trophozoites	1	20000	0	20000	20000	20	0	20	20	72	0	72	72	8	0	8	8		0	Inf	-Inf
Milnacipran	B. mandrillaris	Trophozoites	1	20000	0	20000	20000	20	0	20	20	72	0	72	72	8	0	8	8		0	Inf	-Inf
Oxaliplatin	B. mandrillaris	Trophozoites	2	20000	0	20000	20000	20	0	20	20	72	0	72	72	8	11.3137	0	16		0	Inf	-Inf
Penicillamine	B. mandrillaris	Trophozoites	1	20000	0	20000	20000	20	0	20	20	72	0	72	72	8	0	8	8		0	Inf	-Inf
Pramocaine	B. mandrillaris	Trophozoites	1	20000	0	20000	20000	20	0	20	20	72	0	72	72	8	0	8	8		0	Inf	-Inf
Pranoprofen	B. mandrillaris	Trophozoites	1	20000	0	20000	20000	20	0	20	20	72	0	72	72	8	0	8	8		0	Inf	-Inf
Prazosin	B. mandrillaris	Trophozoites	1	20000	0	20000	20000	20	0	20	20	72	0	72	72	8	0	8	8		0	Inf	-Inf
Proglumide	B. mandrillaris	Trophozoites	1	20000	0	20000	20000	20	0	20	20	72	0	72	72	8	0	8	8		0	Inf	-Inf
Pyrvinium	B. mandrillaris	Trophozoites	1	20000	0	20000	20000	20	0	20	20	72	0	72	72	8	0	8	8		0	Inf	-Inf
Remacemide HCl	B. mandrillaris	Trophozoites	1	20000	0	20000	20000	20	0	20	20	72	0	72	72	8	0	8	8		0	Inf	-Inf
Stanozolol	B. mandrillaris	Trophozoites	1	20000	0	20000	20000	20	0	20	20	72	0	72	72	8	0	8	8		0	Inf	-Inf
Teniposide	B. mandrillaris	Trophozoites	1	20000	0	20000	20000	20	0	20	20	72	0	72	72	8	0	8	8		0	Inf	-Inf
Terbutaline	B. mandrillaris	Trophozoites	1	20000	0	20000	20000	20	0	20	20	72	0	72	72	8	0	8	8		0	Inf	-Inf
Tolcapone	B. mandrillaris	Trophozoites	1	20000	0	20000	20000	20	0	20	20	72	0	72	72	8	0	8	8		0	Inf	-Inf
Triamcinolone acetonide	B. mandrillaris	Trophozoites	1	20000	0	20000	20000	20	0	20	20	72	0	72	72	8	0	8	8		0	Inf	-Inf
Voglibose	B. mandrillaris	Trophozoites	1	20000	0	20000	20000	20	0	20	20	72	0	72	72	8	0	8	8		0	Inf	-Inf
Tigecycline	A. castellanii	Trophozoites	1	400000	0	400000	400000	100	0	100	100	48	0	48	48	8	0	8	8		0	Inf	-Inf
Atomoxetine HCl	N. gruberi	Trophozoites	1	6000	0	6000	6000	10	0	10	10	120	0	120	120	8.02	0	8.02	8.02		0	Inf	-Inf
Aprepitant	N. gruberi	Trophozoites	1	6000	0	6000	6000	10	0	10	10	120	0	120	120	8.03	0	8.03	8.03		0	Inf	-Inf
Betaxolol HCl	N. gruberi	Trophozoites	1	6000	0	6000	6000	10	0	10	10	120	0	120	120	8.05	0	8.05	8.05		0	Inf	-Inf
Disodium cromoglycate	N. gruberi	Trophozoites	2	6000	0	6000	6000	10	0	10	10	120	0	120	120	8.07	0	8.07	8.07		0	Inf	-Inf
Roxatidine acetate HCl	N. gruberi	Trophozoites	1	6000	0	6000	6000	10	0	10	10	120	0	120	120	8.07	0	8.07	8.07		0	Inf	-Inf
Ronidazole	N. gruberi	Trophozoites	1	6000	0	6000	6000	10	0	10	10	120	0	120	120	8.12	0	8.12	8.12		0	Inf	-Inf
Physostigmine salicylate	N. gruberi	Trophozoites	1	6000	0	6000	6000	10	0	10	10	120	0	120	120	8.17	0	8.17	8.17		0	Inf	-Inf
Halobetasol propionate	N. gruberi	Trophozoites	1	6000	0	6000	6000	10	0	10	10	120	0	120	120	8.2	0	8.2	8.2		0	Inf	-Inf
Beta-carotene	N. gruberi	Trophozoites	1	6000	0	6000	6000	10	0	10	10	120	0	120	120	8.21	0	8.21	8.21		0	Inf	-Inf
Vidarabine	N. gruberi	Trophozoites	1	6000	0	6000	6000	10	0	10	10	120	0	120	120	8.38	0	8.38	8.38		0	Inf	-Inf
Topiramate	N. gruberi	Trophozoites	1	6000	0	6000	6000	10	0	10	10	120	0	120	120	8.46	0	8.46	8.46		0	Inf	-Inf
Erythromycin	B. mandrillaris	Trophozoites	2	20000	0	20000	20000	20	0	20	20	72	0	72	72	8.5	16.2635	-3	20		0	Inf	-Inf
Carbimazole	N. gruberi	Trophozoites	1	6000	0	6000	6000	10	0	10	10	120	0	120	120	8.6	0	8.6	8.6		0	Inf	-Inf
Nisoldipine	N. gruberi	Trophozoites	1	6000	0	6000	6000	10	0	10	10	120	0	120	120	8.62	0	8.62	8.62		0	Inf	-Inf
Carbadox	N. gruberi	Trophozoites	1	6000	0	6000	6000	10	0	10	10	120	0	120	120	8.66	0	8.66	8.66		0	Inf	-Inf
5-Aminolevulinic acid HCl	N. gruberi	Trophozoites	1	6000	0	6000	6000	10	0	10	10	120	0	120	120	8.71	0	8.71	8.71		0	Inf	-Inf
Chlorpheniramine maleate	N. gruberi	Trophozoites	1	6000	0	6000	6000	10	0	10	10	120	0	120	120	8.75	0	8.75	8.75		0	Inf	-Inf
Zoledronic acid	N. gruberi	Trophozoites	1	6000	0	6000	6000	10	0	10	10	120	0	120	120	8.78	0	8.78	8.78		0	Inf	-Inf
Cisatracurium besylate	N. gruberi	Trophozoites	1	6000	0	6000	6000	10	0	10	10	120	0	120	120	8.82	0	8.82	8.82		0	Inf	-Inf
Amikacin sulfate	B. mandrillaris	Trophozoites	1	20000	0	20000	20000	20	0	20	20	72	0	72	72	9	0	9	9		0	Inf	-Inf
Apramycin sulfate	B. mandrillaris	Trophozoites	1	20000	0	20000	20000	20	0	20	20	72	0	72	72	9	0	9	9		0	Inf	-Inf
Argatroban	B. mandrillaris	Trophozoites	1	20000	0	20000	20000	20	0	20	20	72	0	72	72	9	0	9	9		0	Inf	-Inf
Benzylpenicillin	B. mandrillaris	Trophozoites	1	20000	0	20000	20000	20	0	20	20	72	0	72	72	9	0	9	9		0	Inf	-Inf
Bepotastine	B. mandrillaris	Trophozoites	1	20000	0	20000	20000	20	0	20	20	72	0	72	72	9	0	9	9		0	Inf	-Inf
Candicidin	B. mandrillaris	Trophozoites	1	20000	0	20000	20000	20	0	20	20	72	0	72	72	9	0	9	9		0	Inf	-Inf
Carbetocin	B. mandrillaris	Trophozoites	1	20000	0	20000	20000	20	0	20	20	72	0	72	72	9	0	9	9		0	Inf	-Inf
Chenodiol	B. mandrillaris	Trophozoites	1	20000	0	20000	20000	20	0	20	20	72	0	72	72	9	0	9	9		0	Inf	-Inf
Cilostazol	B. mandrillaris	Trophozoites	1	20000	0	20000	20000	20	0	20	20	72	0	72	72	9	0	9	9		0	Inf	-Inf
Cladribine	B. mandrillaris	Trophozoites	1	20000	0	20000	20000	20	0	20	20	72	0	72	72	9	0	9	9		0	Inf	-Inf
Clarithromycin	B. mandrillaris	Trophozoites	1	20000	0	20000	20000	20	0	20	20	72	0	72	72	9	0	9	9		0	Inf	-Inf
Creatinine	B. mandrillaris	Trophozoites	1	20000	0	20000	20000	20	0	20	20	72	0	72	72	9	0	9	9		0	Inf	-Inf
Diatrizoate	B. mandrillaris	Trophozoites	1	20000	0	20000	20000	20	0	20	20	72	0	72	72	9	0	9	9		0	Inf	-Inf
Diperodon HCl	B. mandrillaris	Trophozoites	1	20000	0	20000	20000	20	0	20	20	72	0	72	72	9	0	9	9		0	Inf	-Inf
Dixanthogen	B. mandrillaris	Trophozoites	1	20000	0	20000	20000	20	0	20	20	72	0	72	72	9	0	9	9		0	Inf	-Inf
Domperidone	B. mandrillaris	Trophozoites	1	20000	0	20000	20000	20	0	20	20	72	0	72	72	9	0	9	9		0	Inf	-Inf
Enalapril	B. mandrillaris	Trophozoites	1	20000	0	20000	20000	20	0	20	20	72	0	72	72	9	0	9	9		0	Inf	-Inf
Eszopiclone	B. mandrillaris	Trophozoites	1	20000	0	20000	20000	20	0	20	20	72	0	72	72	9	0	9	9		0	Inf	-Inf
Ethotoin	B. mandrillaris	Trophozoites	1	20000	0	20000	20000	20	0	20	20	72	0	72	72	9	0	9	9		0	Inf	-Inf
Fluconazole	B. mandrillaris	Trophozoites	1	20000	0	20000	20000	20	0	20	20	72	0	72	72	9	0	9	9		0	Inf	-Inf
Grepafloxacin	B. mandrillaris	Trophozoites	1	20000	0	20000	20000	20	0	20	20	72	0	72	72	9	0	9	9		0	Inf	-Inf
Hydroxocobalamin acetate	B. mandrillaris	Trophozoites	1	20000	0	20000	20000	20	0	20	20	72	0	72	72	9	0	9	9		0	Inf	-Inf
Isotretinoin	B. mandrillaris	Trophozoites	1	20000	0	20000	20000	20	0	20	20	72	0	72	72	9	0	9	9		0	Inf	-Inf
L-Isoleucine	B. mandrillaris	Trophozoites	1	20000	0	20000	20000	20	0	20	20	72	0	72	72	9	0	9	9		0	Inf	-Inf
L-Valine	B. mandrillaris	Trophozoites	1	20000	0	20000	20000	20	0	20	20	72	0	72	72	9	0	9	9		0	Inf	-Inf
Manidipine HCl	B. mandrillaris	Trophozoites	1	20000	0	20000	20000	20	0	20	20	72	0	72	72	9	0	9	9		0	Inf	-Inf
Marimastat	B. mandrillaris	Trophozoites	1	20000	0	20000	20000	20	0	20	20	72	0	72	72	9	0	9	9		0	Inf	-Inf
Metergoline	B. mandrillaris	Trophozoites	1	20000	0	20000	20000	20	0	20	20	72	0	72	72	9	0	9	9		0	Inf	-Inf
Methsuximide	B. mandrillaris	Trophozoites	1	20000	0	20000	20000	20	0	20	20	72	0	72	72	9	0	9	9		0	Inf	-Inf
Mirtazapine	B. mandrillaris	Trophozoites	1	20000	0	20000	20000	20	0	20	20	72	0	72	72	9	0	9	9		0	Inf	-Inf
Netilmicin sulfate	B. mandrillaris	Trophozoites	1	20000	0	20000	20000	20	0	20	20	72	0	72	72	9	0	9	9		0	Inf	-Inf
Phenoxybenzamine	B. mandrillaris	Trophozoites	1	20000	0	20000	20000	20	0	20	20	72	0	72	72	9	0	9	9		0	Inf	-Inf
Praziquantel	B. mandrillaris	Trophozoites	1	20000	0	20000	20000	20	0	20	20	72	0	72	72	9	0	9	9		0	Inf	-Inf
Probenecid	B. mandrillaris	Trophozoites	1	20000	0	20000	20000	20	0	20	20	72	0	72	72	9	0	9	9		0	Inf	-Inf
Procainamide	B. mandrillaris	Trophozoites	1	20000	0	20000	20000	20	0	20	20	72	0	72	72	9	0	9	9		0	Inf	-Inf
Protirelin	B. mandrillaris	Trophozoites	1	20000	0	20000	20000	20	0	20	20	72	0	72	72	9	0	9	9		0	Inf	-Inf
Sucralose	B. mandrillaris	Trophozoites	1	20000	0	20000	20000	20	0	20	20	72	0	72	72	9	0	9	9		0	Inf	-Inf
Sulfabenzamide	B. mandrillaris	Trophozoites	1	20000	0	20000	20000	20	0	20	20	72	0	72	72	9	0	9	9		0	Inf	-Inf
Sulfadoxine	B. mandrillaris	Trophozoites	1	20000	0	20000	20000	20	0	20	20	72	0	72	72	9	0	9	9		0	Inf	-Inf
Tamibarotene	B. mandrillaris	Trophozoites	1	20000	0	20000	20000	20	0	20	20	72	0	72	72	9	0	9	9		0	Inf	-Inf
Trifluridine	B. mandrillaris	Trophozoites	1	20000	0	20000	20000	20	0	20	20	72	0	72	72	9	0	9	9		0	Inf	-Inf
Tripelennamine	B. mandrillaris	Trophozoites	1	20000	0	20000	20000	20	0	20	20	72	0	72	72	9	0	9	9		0	Inf	-Inf
Triptorelin	B. mandrillaris	Trophozoites	1	20000	0	20000	20000	20	0	20	20	72	0	72	72	9	0	9	9		0	Inf	-Inf
Trovafloxacin	B. mandrillaris	Trophozoites	1	20000	0	20000	20000	20	0	20	20	72	0	72	72	9	0	9	9		0	Inf	-Inf
Vinorelbine	B. mandrillaris	Trophozoites	2	20000	0	20000	20000	20	0	20	20	72	0	72	72	9	21.2132	-6	24		0	Inf	-Inf
Xylazine HCl	B. mandrillaris	Trophozoites	1	20000	0	20000	20000	20	0	20	20	72	0	72	72	9	0	9	9		0	Inf	-Inf
Tetramisole HCl	N. gruberi	Trophozoites	1	6000	0	6000	6000	10	0	10	10	120	0	120	120	9.08	0	9.08	9.08		0	Inf	-Inf
Cefaclor	N. gruberi	Trophozoites	1	6000	0	6000	6000	10	0	10	10	120	0	120	120	9.1	0	9.1	9.1		0	Inf	-Inf
Carbamazepine	N. gruberi	Trophozoites	1	6000	0	6000	6000	10	0	10	10	120	0	120	120	9.15	0	9.15	9.15		0	Inf	-Inf
Rivastigmine tartrate	N. gruberi	Trophozoites	1	6000	0	6000	6000	10	0	10	10	120	0	120	120	9.15	0	9.15	9.15		0	Inf	-Inf
Deoxycorticosterone acetate	N. gruberi	Trophozoites	1	6000	0	6000	6000	10	0	10	10	120	0	120	120	9.21	0	9.21	9.21		0	Inf	-Inf
Cimetidine	N. gruberi	Trophozoites	1	6000	0	6000	6000	10	0	10	10	120	0	120	120	9.29	0	9.29	9.29		0	Inf	-Inf
Flucytosine	N. gruberi	Trophozoites	1	6000	0	6000	6000	10	0	10	10	120	0	120	120	9.29	0	9.29	9.29		0	Inf	-Inf
Nifedipine	N. gruberi	Trophozoites	1	6000	0	6000	6000	10	0	10	10	120	0	120	120	9.29	0	9.29	9.29		0	Inf	-Inf
Aminophylline	B. mandrillaris	Trophozoites	3	20000	0	20000	20000	20	0	20	20	72	0	72	72	9.33333	12.5033	-3	22		0	Inf	-Inf
Azlocillin sodium	N. gruberi	Trophozoites	1	6000	0	6000	6000	10	0	10	10	120	0	120	120	9.39	0	9.39	9.39		0	Inf	-Inf
Bleomycin	B. mandrillaris	Trophozoites	2	20000	0	20000	20000	20	0	20	20	72	0	72	72	9.5	21.9203	-6	25		0	Inf	-Inf
Ethynodiol diacetate	B. mandrillaris	Trophozoites	2	20000	0	20000	20000	20	0	20	20	72	0	72	72	9.5	6.36396	5	14		0	Inf	-Inf
Guanfacine	B. mandrillaris	Trophozoites	2	20000	0	20000	20000	20	0	20	20	72	0	72	72	9.5	6.36396	5	14		0	Inf	-Inf
Pefloxacin	B. mandrillaris	Trophozoites	2	20000	0	20000	20000	20	0	20	20	72	0	72	72	9.5	12.0208	1	18		0	Inf	-Inf
Tazobactam	B. mandrillaris	Trophozoites	2	20000	0	20000	20000	20	0	20	20	72	0	72	72	9.5	6.36396	5	14		0	Inf	-Inf
Aminosalicylate sodium	N. gruberi	Trophozoites	1	6000	0	6000	6000	10	0	10	10	120	0	120	120	9.54	0	9.54	9.54		0	Inf	-Inf
D-Mannitol	N. gruberi	Trophozoites	1	6000	0	6000	6000	10	0	10	10	120	0	120	120	9.55	0	9.55	9.55		0	Inf	-Inf
Troxipide	N. gruberi	Trophozoites	1	6000	0	6000	6000	10	0	10	10	120	0	120	120	9.6	0	9.6	9.6		0	Inf	-Inf
Licofelone	N. gruberi	Trophozoites	1	6000	0	6000	6000	10	0	10	10	120	0	120	120	9.73	0	9.73	9.73		0	Inf	-Inf
Capecitabine	N. gruberi	Trophozoites	1	6000	0	6000	6000	10	0	10	10	120	0	120	120	9.77	0	9.77	9.77		0	Inf	-Inf
Diltiazem HCl	N. gruberi	Trophozoites	1	6000	0	6000	6000	10	0	10	10	120	0	120	120	9.94	0	9.94	9.94		0	Inf	-Inf
Allylisothiocyanate	B. mandrillaris	Trophozoites	1	20000	0	20000	20000	20	0	20	20	72	0	72	72	10	0	10	10		0	Inf	-Inf
Amitraz	B. mandrillaris	Trophozoites	1	20000	0	20000	20000	20	0	20	20	72	0	72	72	10	0	10	10		0	Inf	-Inf
Atracurium besylate	B. mandrillaris	Trophozoites	2	20000	0	20000	20000	20	0	20	20	72	0	72	72	10	5.65685	6	14		0	Inf	-Inf
Azilsartan medoxomil	B. mandrillaris	Trophozoites	1	20000	0	20000	20000	20	0	20	20	72	0	72	72	10	0	10	10		0	Inf	-Inf
Baclofen	B. mandrillaris	Trophozoites	1	20000	0	20000	20000	20	0	20	20	72	0	72	72	10	0	10	10		0	Inf	-Inf
Benazepril	B. mandrillaris	Trophozoites	1	20000	0	20000	20000	20	0	20	20	72	0	72	72	10	0	10	10		0	Inf	-Inf
Bismuth subsalicylate	B. mandrillaris	Trophozoites	1	20000	0	20000	20000	20	0	20	20	72	0	72	72	10	0	10	10		0	Inf	-Inf
Calcitriol	B. mandrillaris	Trophozoites	1	20000	0	20000	20000	20	0	20	20	72	0	72	72	10	0	10	10		0	Inf	-Inf
Carnitine HCl	B. mandrillaris	Trophozoites	1	20000	0	20000	20000	20	0	20	20	72	0	72	72	10	0	10	10		0	Inf	-Inf
Cefaclor	B. mandrillaris	Trophozoites	1	20000	0	20000	20000	20	0	20	20	72	0	72	72	10	0	10	10		0	Inf	-Inf
Cholesterol	B. mandrillaris	Trophozoites	1	20000	0	20000	20000	20	0	20	20	72	0	72	72	10	0	10	10		0	Inf	-Inf
Clavulanate	B. mandrillaris	Trophozoites	1	20000	0	20000	20000	20	0	20	20	72	0	72	72	10	0	10	10		0	Inf	-Inf
Dimethyl fumarate	B. mandrillaris	Trophozoites	1	20000	0	20000	20000	20	0	20	20	72	0	72	72	10	0	10	10		0	Inf	-Inf
Diphenylpyraline	B. mandrillaris	Trophozoites	1	20000	0	20000	20000	20	0	20	20	72	0	72	72	10	0	10	10		0	Inf	-Inf
Dorzolamide	B. mandrillaris	Trophozoites	1	20000	0	20000	20000	20	0	20	20	72	0	72	72	10	0	10	10		0	Inf	-Inf
Efloxate	B. mandrillaris	Trophozoites	1	20000	0	20000	20000	20	0	20	20	72	0	72	72	10	0	10	10		0	Inf	-Inf
Erlotinib	B. mandrillaris	Trophozoites	1	20000	0	20000	20000	20	0	20	20	72	0	72	72	10	0	10	10		0	Inf	-Inf
Ertapenem	B. mandrillaris	Trophozoites	1	20000	0	20000	20000	20	0	20	20	72	0	72	72	10	0	10	10		0	Inf	-Inf
Felbamate	B. mandrillaris	Trophozoites	1	20000	0	20000	20000	20	0	20	20	72	0	72	72	10	0	10	10		0	Inf	-Inf
Gliclazide	B. mandrillaris	Trophozoites	1	20000	0	20000	20000	20	0	20	20	72	0	72	72	10	0	10	10		0	Inf	-Inf
Glipizide	B. mandrillaris	Trophozoites	1	20000	0	20000	20000	20	0	20	20	72	0	72	72	10	0	10	10		0	Inf	-Inf
Iodamide	B. mandrillaris	Trophozoites	1	20000	0	20000	20000	20	0	20	20	72	0	72	72	10	0	10	10		0	Inf	-Inf
Itopride HCl	B. mandrillaris	Trophozoites	1	20000	0	20000	20000	20	0	20	20	72	0	72	72	10	0	10	10		0	Inf	-Inf
Mivacurium	B. mandrillaris	Trophozoites	1	20000	0	20000	20000	20	0	20	20	72	0	72	72	10	0	10	10		0	Inf	-Inf
Nelarabine	B. mandrillaris	Trophozoites	1	20000	0	20000	20000	20	0	20	20	72	0	72	72	10	0	10	10		0	Inf	-Inf
Norgestrel	B. mandrillaris	Trophozoites	2	20000	0	20000	20000	20	0	20	20	72	0	72	72	10	7.07107	5	15		0	Inf	-Inf
Novobiocin	B. mandrillaris	Trophozoites	1	20000	0	20000	20000	20	0	20	20	72	0	72	72	10	0	10	10		0	Inf	-Inf
Octreotide	B. mandrillaris	Trophozoites	2	20000	0	20000	20000	20	0	20	20	72	0	72	72	10	15.5563	-1	21		0	Inf	-Inf
Olanzapine	B. mandrillaris	Trophozoites	1	20000	0	20000	20000	20	0	20	20	72	0	72	72	10	0	10	10		0	Inf	-Inf
Pancuronium bromide	B. mandrillaris	Trophozoites	1	20000	0	20000	20000	20	0	20	20	72	0	72	72	10	0	10	10		0	Inf	-Inf
Phenyl aminosalicylate	B. mandrillaris	Trophozoites	1	20000	0	20000	20000	20	0	20	20	72	0	72	72	10	0	10	10		0	Inf	-Inf
Phenylbutazone	B. mandrillaris	Trophozoites	1	20000	0	20000	20000	20	0	20	20	72	0	72	72	10	0	10	10		0	Inf	-Inf
Phosphatidylserine	B. mandrillaris	Trophozoites	1	20000	0	20000	20000	20	0	20	20	72	0	72	72	10	0	10	10		0	Inf	-Inf
Phthalylsulfacetamide	B. mandrillaris	Trophozoites	1	20000	0	20000	20000	20	0	20	20	72	0	72	72	10	0	10	10		0	Inf	-Inf
Proguanil	B. mandrillaris	Trophozoites	2	20000	0	20000	20000	20	0	20	20	72	0	72	72	10	1.41421	9	11		0	Inf	-Inf
Promazine	B. mandrillaris	Trophozoites	1	20000	0	20000	20000	20	0	20	20	72	0	72	72	10	0	10	10		0	Inf	-Inf
Prostaglandin	B. mandrillaris	Trophozoites	1	20000	0	20000	20000	20	0	20	20	72	0	72	72	10	0	10	10		0	Inf	-Inf
Racepinephrine	B. mandrillaris	Trophozoites	1	20000	0	20000	20000	20	0	20	20	72	0	72	72	10	0	10	10		0	Inf	-Inf
Razoxane	B. mandrillaris	Trophozoites	1	20000	0	20000	20000	20	0	20	20	72	0	72	72	10	0	10	10		0	Inf	-Inf
Rosoxacin	B. mandrillaris	Trophozoites	1	20000	0	20000	20000	20	0	20	20	72	0	72	72	10	0	10	10		0	Inf	-Inf
Roxarsone	B. mandrillaris	Trophozoites	1	20000	0	20000	20000	20	0	20	20	72	0	72	72	10	0	10	10		0	Inf	-Inf
Streptozocin	B. mandrillaris	Trophozoites	1	20000	0	20000	20000	20	0	20	20	72	0	72	72	10	0	10	10		0	Inf	-Inf
Tegaserod	B. mandrillaris	Trophozoites	1	20000	0	20000	20000	20	0	20	20	72	0	72	72	10	0	10	10		0	Inf	-Inf
Tiratricol	B. mandrillaris	Trophozoites	1	20000	0	20000	20000	20	0	20	20	72	0	72	72	10	0	10	10		0	Inf	-Inf
Topiramate	B. mandrillaris	Trophozoites	1	20000	0	20000	20000	20	0	20	20	72	0	72	72	10	0	10	10		0	Inf	-Inf
Tramadol HCl	B. mandrillaris	Trophozoites	1	20000	0	20000	20000	20	0	20	20	72	0	72	72	10	0	10	10		0	Inf	-Inf
Ursodeoxycholic acid	B. mandrillaris	Trophozoites	1	20000	0	20000	20000	20	0	20	20	72	0	72	72	10	0	10	10		0	Inf	-Inf
Varenicline tartrate	B. mandrillaris	Trophozoites	1	20000	0	20000	20000	20	0	20	20	72	0	72	72	10	0	10	10		0	Inf	-Inf
Vincristine	B. mandrillaris	Trophozoites	1	20000	0	20000	20000	20	0	20	20	72	0	72	72	10	0	10	10		0	Inf	-Inf
Nevirapine	N. gruberi	Trophozoites	1	6000	0	6000	6000	10	0	10	10	120	0	120	120	10.08	0	10.08	10.08		0	Inf	-Inf
Elvitegravir (GS-9137)	N. gruberi	Trophozoites	1	6000	0	6000	6000	10	0	10	10	120	0	120	120	10.16	0	10.16	10.16		0	Inf	-Inf
Albendazole	N. gruberi	Trophozoites	1	6000	0	6000	6000	10	0	10	10	120	0	120	120	10.4	0	10.4	10.4		0	Inf	-Inf
Loperamide HCl	N. gruberi	Trophozoites	1	6000	0	6000	6000	10	0	10	10	120	0	120	120	10.41	0	10.41	10.41		0	Inf	-Inf
Aminoglutethimide	B. mandrillaris	Trophozoites	2	20000	0	20000	20000	20	0	20	20	72	0	72	72	10.5	9.19239	4	17		0	Inf	-Inf
Metaraminol	B. mandrillaris	Trophozoites	2	20000	0	20000	20000	20	0	20	20	72	0	72	72	10.5	0.707107	10	11		0	Inf	-Inf
Methotrexate	B. mandrillaris	Trophozoites	2	20000	0	20000	20000	20	0	20	20	72	0	72	72	10.5	0.707107	10	11		0	Inf	-Inf
Mifepristone	B. mandrillaris	Trophozoites	2	20000	0	20000	20000	20	0	20	20	72	0	72	72	10.5	45.9619	-22	43		0	Inf	-Inf
Tenoxicam	N. gruberi	Trophozoites	1	6000	0	6000	6000	10	0	10	10	120	0	120	120	10.57	0	10.57	10.57		0	Inf	-Inf
Amprolium HCl	N. gruberi	Trophozoites	1	6000	0	6000	6000	10	0	10	10	120	0	120	120	10.61	0	10.61	10.61		0	Inf	-Inf
Sulbactam sodium	N. gruberi	Trophozoites	1	6000	0	6000	6000	10	0	10	10	120	0	120	120	10.71	0	10.71	10.71		0	Inf	-Inf
Diclazuril	N. gruberi	Trophozoites	1	6000	0	6000	6000	10	0	10	10	120	0	120	120	10.8	0	10.8	10.8		0	Inf	-Inf
Ramelteon	N. gruberi	Trophozoites	1	6000	0	6000	6000	10	0	10	10	120	0	120	120	10.87	0	10.87	10.87		0	Inf	-Inf
Nitrofurazone	N. gruberi	Trophozoites	1	6000	0	6000	6000	10	0	10	10	120	0	120	120	10.94	0	10.94	10.94		0	Inf	-Inf
Ethynodiol diacetate	N. gruberi	Trophozoites	1	6000	0	6000	6000	10	0	10	10	120	0	120	120	10.97	0	10.97	10.97		0	Inf	-Inf
Amoxapine	N. gruberi	Trophozoites	1	6000	0	6000	6000	10	0	10	10	120	0	120	120	11	0	11	11		0	Inf	-Inf
Acarbose	B. mandrillaris	Trophozoites	2	20000	0	20000	20000	20	0	20	20	72	0	72	72	11	14.1421	1	21		0	Inf	-Inf
Adenine	B. mandrillaris	Trophozoites	1	20000	0	20000	20000	20	0	20	20	72	0	72	72	11	0	11	11		0	Inf	-Inf
Adenosine	B. mandrillaris	Trophozoites	1	20000	0	20000	20000	20	0	20	20	72	0	72	72	11	0	11	11		0	Inf	-Inf
Antazoline	B. mandrillaris	Trophozoites	1	20000	0	20000	20000	20	0	20	20	72	0	72	72	11	0	11	11		0	Inf	-Inf
Atenolol	B. mandrillaris	Trophozoites	1	20000	0	20000	20000	20	0	20	20	72	0	72	72	11	0	11	11		0	Inf	-Inf
Beta-carotene	B. mandrillaris	Trophozoites	1	20000	0	20000	20000	20	0	20	20	72	0	72	72	11	0	11	11		0	Inf	-Inf
Broxaldine	B. mandrillaris	Trophozoites	1	20000	0	20000	20000	20	0	20	20	72	0	72	72	11	0	11	11		0	Inf	-Inf
Caffeine	B. mandrillaris	Trophozoites	1	20000	0	20000	20000	20	0	20	20	72	0	72	72	11	0	11	11		0	Inf	-Inf
Captamine	B. mandrillaris	Trophozoites	1	20000	0	20000	20000	20	0	20	20	72	0	72	72	11	0	11	11		0	Inf	-Inf
Cefazolin	B. mandrillaris	Trophozoites	1	20000	0	20000	20000	20	0	20	20	72	0	72	72	11	0	11	11		0	Inf	-Inf
Chlorindione	B. mandrillaris	Trophozoites	1	20000	0	20000	20000	20	0	20	20	72	0	72	72	11	0	11	11		0	Inf	-Inf
Chloromeridin	B. mandrillaris	Trophozoites	1	20000	0	20000	20000	20	0	20	20	72	0	72	72	11	0	11	11		0	Inf	-Inf
Cintriamide	B. mandrillaris	Trophozoites	1	20000	0	20000	20000	20	0	20	20	72	0	72	72	11	0	11	11		0	Inf	-Inf
Clemastine	B. mandrillaris	Trophozoites	1	20000	0	20000	20000	20	0	20	20	72	0	72	72	11	0	11	11		0	Inf	-Inf
Codeine	B. mandrillaris	Trophozoites	1	20000	0	20000	20000	20	0	20	20	72	0	72	72	11	0	11	11		0	Inf	-Inf
Deferasirox	B. mandrillaris	Trophozoites	1	20000	0	20000	20000	20	0	20	20	72	0	72	72	11	0	11	11		0	Inf	-Inf
Diethylstilbestrol	B. mandrillaris	Trophozoites	1	20000	0	20000	20000	20	0	20	20	72	0	72	72	11	0	11	11		0	Inf	-Inf
Equilin	B. mandrillaris	Trophozoites	1	20000	0	20000	20000	20	0	20	20	72	0	72	72	11	0	11	11		0	Inf	-Inf
Ergotamine	B. mandrillaris	Trophozoites	1	20000	0	20000	20000	20	0	20	20	72	0	72	72	11	0	11	11		0	Inf	-Inf
Estradiol benzoate	B. mandrillaris	Trophozoites	1	20000	0	20000	20000	20	0	20	20	72	0	72	72	11	0	11	11		0	Inf	-Inf
Firocoxib	B. mandrillaris	Trophozoites	1	20000	0	20000	20000	20	0	20	20	72	0	72	72	11	0	11	11		0	Inf	-Inf
Fluvoxamine	B. mandrillaris	Trophozoites	1	20000	0	20000	20000	20	0	20	20	72	0	72	72	11	0	11	11		0	Inf	-Inf
Folic acid	B. mandrillaris	Trophozoites	2	20000	0	20000	20000	20	0	20	20	72	0	72	72	11	14.1421	1	21		0	Inf	-Inf
Haloprogin	B. mandrillaris	Trophozoites	1	20000	0	20000	20000	20	0	20	20	72	0	72	72	11	0	11	11		0	Inf	-Inf
Homoharringtonie	B. mandrillaris	Trophozoites	1	20000	0	20000	20000	20	0	20	20	72	0	72	72	11	0	11	11		0	Inf	-Inf
Irinotecan HCl trihydrate	B. mandrillaris	Trophozoites	1	20000	0	20000	20000	20	0	20	20	72	0	72	72	11	0	11	11		0	Inf	-Inf
Methylbenzethonium chloride	B. mandrillaris	Trophozoites	1	20000	0	20000	20000	20	0	20	20	72	0	72	72	11	0	11	11		0	Inf	-Inf
Metocurine	B. mandrillaris	Trophozoites	1	20000	0	20000	20000	20	0	20	20	72	0	72	72	11	0	11	11		0	Inf	-Inf
Norepinephrine	B. mandrillaris	Trophozoites	2	20000	0	20000	20000	20	0	20	20	72	0	72	72	11	5.65685	7	15		0	Inf	-Inf
Octisalate	B. mandrillaris	Trophozoites	1	20000	0	20000	20000	20	0	20	20	72	0	72	72	11	0	11	11		0	Inf	-Inf
Oxybendazole	B. mandrillaris	Trophozoites	1	20000	0	20000	20000	20	0	20	20	72	0	72	72	11	0	11	11		0	Inf	-Inf
Oxyphencyclimine	B. mandrillaris	Trophozoites	1	20000	0	20000	20000	20	0	20	20	72	0	72	72	11	0	11	11		0	Inf	-Inf
Palmidrol	B. mandrillaris	Trophozoites	1	20000	0	20000	20000	20	0	20	20	72	0	72	72	11	0	11	11		0	Inf	-Inf
Paroxetine	B. mandrillaris	Trophozoites	1	20000	0	20000	20000	20	0	20	20	72	0	72	72	11	0	11	11		0	Inf	-Inf
Phenobarbital	B. mandrillaris	Trophozoites	1	20000	0	20000	20000	20	0	20	20	72	0	72	72	11	0	11	11		0	Inf	-Inf
Podophyllotoxin	B. mandrillaris	Trophozoites	1	20000	0	20000	20000	20	0	20	20	72	0	72	72	11	0	11	11		0	Inf	-Inf
Progesterone	B. mandrillaris	Trophozoites	1	20000	0	20000	20000	20	0	20	20	72	0	72	72	11	0	11	11		0	Inf	-Inf
Ritodrine HCl	B. mandrillaris	Trophozoites	1	20000	0	20000	20000	20	0	20	20	72	0	72	72	11	0	11	11		0	Inf	-Inf
Ronidazole	B. mandrillaris	Trophozoites	1	20000	0	20000	20000	20	0	20	20	72	0	72	72	11	0	11	11		0	Inf	-Inf
Saquinavir	B. mandrillaris	Trophozoites	1	20000	0	20000	20000	20	0	20	20	72	0	72	72	11	0	11	11		0	Inf	-Inf
Scopolamine	B. mandrillaris	Trophozoites	2	20000	0	20000	20000	20	0	20	20	72	0	72	72	11	14.1421	1	21		0	Inf	-Inf
Secobarbital	B. mandrillaris	Trophozoites	1	20000	0	20000	20000	20	0	20	20	72	0	72	72	11	0	11	11		0	Inf	-Inf
Silver(I) sulfadiazine	B. mandrillaris	Trophozoites	1	20000	0	20000	20000	20	0	20	20	72	0	72	72	11	0	11	11		0	Inf	-Inf
Sitaxentan	B. mandrillaris	Trophozoites	1	20000	0	20000	20000	20	0	20	20	72	0	72	72	11	0	11	11		0	Inf	-Inf
Solifenacin succinate	B. mandrillaris	Trophozoites	1	20000	0	20000	20000	20	0	20	20	72	0	72	72	11	0	11	11		0	Inf	-Inf
Succinylcholine	B. mandrillaris	Trophozoites	1	20000	0	20000	20000	20	0	20	20	72	0	72	72	11	0	11	11		0	Inf	-Inf
Sulfametopyrazine	B. mandrillaris	Trophozoites	1	20000	0	20000	20000	20	0	20	20	72	0	72	72	11	0	11	11		0	Inf	-Inf
Sulfamonomethoxine	B. mandrillaris	Trophozoites	1	20000	0	20000	20000	20	0	20	20	72	0	72	72	11	0	11	11		0	Inf	-Inf
Symclosene	B. mandrillaris	Trophozoites	1	20000	0	20000	20000	20	0	20	20	72	0	72	72	11	0	11	11		0	Inf	-Inf
Terlipressin	B. mandrillaris	Trophozoites	1	20000	0	20000	20000	20	0	20	20	72	0	72	72	11	0	11	11		0	Inf	-Inf
Tetracycline	B. mandrillaris	Trophozoites	1	20000	0	20000	20000	20	0	20	20	72	0	72	72	11	0	11	11		0	Inf	-Inf
Thiabendazole	B. mandrillaris	Trophozoites	1	20000	0	20000	20000	20	0	20	20	72	0	72	72	11	0	11	11		0	Inf	-Inf
Ticagrelor	B. mandrillaris	Trophozoites	1	20000	0	20000	20000	20	0	20	20	72	0	72	72	11	0	11	11		0	Inf	-Inf
Tiotropium	B. mandrillaris	Trophozoites	1	20000	0	20000	20000	20	0	20	20	72	0	72	72	11	0	11	11		0	Inf	-Inf
Tranylcypromine sulfate	B. mandrillaris	Trophozoites	1	20000	0	20000	20000	20	0	20	20	72	0	72	72	11	0	11	11		0	Inf	-Inf
Zoledronic acid	B. mandrillaris	Trophozoites	1	20000	0	20000	20000	20	0	20	20	72	0	72	72	11	0	11	11		0	Inf	-Inf
Zolpidem tartrate	B. mandrillaris	Trophozoites	1	20000	0	20000	20000	20	0	20	20	72	0	72	72	11	0	11	11		0	Inf	-Inf
Ondansetron	N. gruberi	Trophozoites	1	6000	0	6000	6000	10	0	10	10	120	0	120	120	11.13	0	11.13	11.13		0	Inf	-Inf
Bosutinib	N. gruberi	Trophozoites	1	6000	0	6000	6000	10	0	10	10	120	0	120	120	11.32	0	11.32	11.32		0	Inf	-Inf
Carboplatin	N. gruberi	Trophozoites	1	6000	0	6000	6000	10	0	10	10	120	0	120	120	11.35	0	11.35	11.35		0	Inf	-Inf
Pheniramine maleate	N. gruberi	Trophozoites	1	6000	0	6000	6000	10	0	10	10	120	0	120	120	11.42	0	11.42	11.42		0	Inf	-Inf
Aztreonam	B. mandrillaris	Trophozoites	2	20000	0	20000	20000	20	0	20	20	72	0	72	72	11.5	4.94975	8	15		0	Inf	-Inf
Benzydamine	B. mandrillaris	Trophozoites	2	20000	0	20000	20000	20	0	20	20	72	0	72	72	11.5	2.12132	10	13		0	Inf	-Inf
Mesoridazine	B. mandrillaris	Trophozoites	2	20000	0	20000	20000	20	0	20	20	72	0	72	72	11.5	12.0208	3	20		0	Inf	-Inf
Prednisolone	B. mandrillaris	Trophozoites	2	20000	0	20000	20000	20	0	20	20	72	0	72	72	11.5	3.53553	9	14		0	Inf	-Inf
Ticagrelor	N. gruberi	Trophozoites	1	6000	0	6000	6000	10	0	10	10	120	0	120	120	11.59	0	11.59	11.59		0	Inf	-Inf
Prazosin HCl	N. gruberi	Trophozoites	1	6000	0	6000	6000	10	0	10	10	120	0	120	120	11.65	0	11.65	11.65		0	Inf	-Inf
Medetomidine HCl	N. gruberi	Trophozoites	1	6000	0	6000	6000	10	0	10	10	120	0	120	120	11.7	0	11.7	11.7		0	Inf	-Inf
Azacyclonol	N. gruberi	Trophozoites	1	6000	0	6000	6000	10	0	10	10	120	0	120	120	11.74	0	11.74	11.74		0	Inf	-Inf
Benfotiamine	N. gruberi	Trophozoites	1	6000	0	6000	6000	10	0	10	10	120	0	120	120	11.91	0	11.91	11.91		0	Inf	-Inf
Lornoxicam	N. gruberi	Trophozoites	1	6000	0	6000	6000	10	0	10	10	120	0	120	120	11.99	0	11.99	11.99		0	Inf	-Inf
Amantadine	B. mandrillaris	Trophozoites	2	20000	0	20000	20000	20	0	20	20	72	0	72	72	12	1.41421	11	13		0	Inf	-Inf
Anastrozole	B. mandrillaris	Trophozoites	1	20000	0	20000	20000	20	0	20	20	72	0	72	72	12	0	12	12		0	Inf	-Inf
Anisotropine methyl bromide	B. mandrillaris	Trophozoites	1	20000	0	20000	20000	20	0	20	20	72	0	72	72	12	0	12	12		0	Inf	-Inf
Bitoscanate	B. mandrillaris	Trophozoites	1	20000	0	20000	20000	20	0	20	20	72	0	72	72	12	0	12	12		0	Inf	-Inf
Bromazepam	B. mandrillaris	Trophozoites	1	20000	0	20000	20000	20	0	20	20	72	0	72	72	12	0	12	12		0	Inf	-Inf
Calcium gluceptate	B. mandrillaris	Trophozoites	1	20000	0	20000	20000	20	0	20	20	72	0	72	72	12	0	12	12		0	Inf	-Inf
Capsaicin	B. mandrillaris	Trophozoites	2	20000	0	20000	20000	20	0	20	20	72	0	72	72	12	11.3137	4	20		0	Inf	-Inf
Cefuroxime	B. mandrillaris	Trophozoites	1	20000	0	20000	20000	20	0	20	20	72	0	72	72	12	0	12	12		0	Inf	-Inf
Chlorzoxazone	B. mandrillaris	Trophozoites	1	20000	0	20000	20000	20	0	20	20	72	0	72	72	12	0	12	12		0	Inf	-Inf
Clidinium bromide	B. mandrillaris	Trophozoites	1	20000	0	20000	20000	20	0	20	20	72	0	72	72	12	0	12	12		0	Inf	-Inf
Clofoctol	B. mandrillaris	Trophozoites	1	20000	0	20000	20000	20	0	20	20	72	0	72	72	12	0	12	12		0	Inf	-Inf
Compactin	B. mandrillaris	Trophozoites	1	20000	0	20000	20000	20	0	20	20	72	0	72	72	12	0	12	12		0	Inf	-Inf
Cryoflurane	B. mandrillaris	Trophozoites	1	20000	0	20000	20000	20	0	20	20	72	0	72	72	12	0	12	12		0	Inf	-Inf
Cyclopentolate	B. mandrillaris	Trophozoites	1	20000	0	20000	20000	20	0	20	20	72	0	72	72	12	0	12	12		0	Inf	-Inf
Diazepam	B. mandrillaris	Trophozoites	1	20000	0	20000	20000	20	0	20	20	72	0	72	72	12	0	12	12		0	Inf	-Inf
Dyphylline	B. mandrillaris	Trophozoites	1	20000	0	20000	20000	20	0	20	20	72	0	72	72	12	0	12	12		0	Inf	-Inf
Ethenzamide	B. mandrillaris	Trophozoites	1	20000	0	20000	20000	20	0	20	20	72	0	72	72	12	0	12	12		0	Inf	-Inf
Famprofazone	B. mandrillaris	Trophozoites	1	20000	0	20000	20000	20	0	20	20	72	0	72	72	12	0	12	12		0	Inf	-Inf
Fenofibric acid	B. mandrillaris	Trophozoites	1	20000	0	20000	20000	20	0	20	20	72	0	72	72	12	0	12	12		0	Inf	-Inf
Fosinopril	B. mandrillaris	Trophozoites	1	20000	0	20000	20000	20	0	20	20	72	0	72	72	12	0	12	12		0	Inf	-Inf
Idramantone	B. mandrillaris	Trophozoites	1	20000	0	20000	20000	20	0	20	20	72	0	72	72	12	0	12	12		0	Inf	-Inf
Ioversol	B. mandrillaris	Trophozoites	1	20000	0	20000	20000	20	0	20	20	72	0	72	72	12	0	12	12		0	Inf	-Inf
L-Cystseine	B. mandrillaris	Trophozoites	1	20000	0	20000	20000	20	0	20	20	72	0	72	72	12	0	12	12		0	Inf	-Inf
Levocarnitine	B. mandrillaris	Trophozoites	1	20000	0	20000	20000	20	0	20	20	72	0	72	72	12	0	12	12		0	Inf	-Inf
Levosimendan	B. mandrillaris	Trophozoites	1	20000	0	20000	20000	20	0	20	20	72	0	72	72	12	0	12	12		0	Inf	-Inf
Loracarbef	B. mandrillaris	Trophozoites	1	20000	0	20000	20000	20	0	20	20	72	0	72	72	12	0	12	12		0	Inf	-Inf
Methocarbamol	B. mandrillaris	Trophozoites	1	20000	0	20000	20000	20	0	20	20	72	0	72	72	12	0	12	12		0	Inf	-Inf
Metoclopramide	B. mandrillaris	Trophozoites	1	20000	0	20000	20000	20	0	20	20	72	0	72	72	12	0	12	12		0	Inf	-Inf
N-acetylneuramic Acid	B. mandrillaris	Trophozoites	1	20000	0	20000	20000	20	0	20	20	72	0	72	72	12	0	12	12		0	Inf	-Inf
N-acetylprocainamide HCl	B. mandrillaris	Trophozoites	1	20000	0	20000	20000	20	0	20	20	72	0	72	72	12	0	12	12		0	Inf	-Inf
Nilvadipine	B. mandrillaris	Trophozoites	1	20000	0	20000	20000	20	0	20	20	72	0	72	72	12	0	12	12		0	Inf	-Inf
Norfloxacin	B. mandrillaris	Trophozoites	1	20000	0	20000	20000	20	0	20	20	72	0	72	72	12	0	12	12		0	Inf	-Inf
Oxybutynin	B. mandrillaris	Trophozoites	1	20000	0	20000	20000	20	0	20	20	72	0	72	72	12	0	12	12		0	Inf	-Inf
Phenformin	B. mandrillaris	Trophozoites	1	20000	0	20000	20000	20	0	20	20	72	0	72	72	12	0	12	12		0	Inf	-Inf
Phenolphthalein	B. mandrillaris	Trophozoites	1	20000	0	20000	20000	20	0	20	20	72	0	72	72	12	0	12	12		0	Inf	-Inf
Phenytoin	B. mandrillaris	Trophozoites	1	20000	0	20000	20000	20	0	20	20	72	0	72	72	12	0	12	12		0	Inf	-Inf
Physostigmine	B. mandrillaris	Trophozoites	1	20000	0	20000	20000	20	0	20	20	72	0	72	72	12	0	12	12		0	Inf	-Inf
Pramipexole	B. mandrillaris	Trophozoites	1	20000	0	20000	20000	20	0	20	20	72	0	72	72	12	0	12	12		0	Inf	-Inf
Proscillaridin	B. mandrillaris	Trophozoites	1	20000	0	20000	20000	20	0	20	20	72	0	72	72	12	0	12	12		0	Inf	-Inf
Ropivacaine HCl	B. mandrillaris	Trophozoites	1	20000	0	20000	20000	20	0	20	20	72	0	72	72	12	0	12	12		0	Inf	-Inf
Sildenafil Citrate	B. mandrillaris	Trophozoites	1	20000	0	20000	20000	20	0	20	20	72	0	72	72	12	0	12	12		0	Inf	-Inf
Sulfanitran	B. mandrillaris	Trophozoites	1	20000	0	20000	20000	20	0	20	20	72	0	72	72	12	0	12	12		0	Inf	-Inf
Sulindac sulfone	B. mandrillaris	Trophozoites	1	20000	0	20000	20000	20	0	20	20	72	0	72	72	12	0	12	12		0	Inf	-Inf
Taurine	B. mandrillaris	Trophozoites	1	20000	0	20000	20000	20	0	20	20	72	0	72	72	12	0	12	12		0	Inf	-Inf
Tetrahydrofolic acid	B. mandrillaris	Trophozoites	1	20000	0	20000	20000	20	0	20	20	72	0	72	72	12	0	12	12		0	Inf	-Inf
Thiodiglycol	B. mandrillaris	Trophozoites	1	20000	0	20000	20000	20	0	20	20	72	0	72	72	12	0	12	12		0	Inf	-Inf
Tofisopam	B. mandrillaris	Trophozoites	1	20000	0	20000	20000	20	0	20	20	72	0	72	72	12	0	12	12		0	Inf	-Inf
Tranilast	B. mandrillaris	Trophozoites	1	20000	0	20000	20000	20	0	20	20	72	0	72	72	12	0	12	12		0	Inf	-Inf
Tranylcypromine	B. mandrillaris	Trophozoites	2	20000	0	20000	20000	20	0	20	20	72	0	72	72	12	4.24264	9	15		0	Inf	-Inf
Trazodone	B. mandrillaris	Trophozoites	1	20000	0	20000	20000	20	0	20	20	72	0	72	72	12	0	12	12		0	Inf	-Inf
Trichlormethiazide	B. mandrillaris	Trophozoites	1	20000	0	20000	20000	20	0	20	20	72	0	72	72	12	0	12	12		0	Inf	-Inf
Trioxsalen	B. mandrillaris	Trophozoites	1	20000	0	20000	20000	20	0	20	20	72	0	72	72	12	0	12	12		0	Inf	-Inf
Tryptophan	B. mandrillaris	Trophozoites	1	20000	0	20000	20000	20	0	20	20	72	0	72	72	12	0	12	12		0	Inf	-Inf
Tylosin Tartrate	B. mandrillaris	Trophozoites	1	20000	0	20000	20000	20	0	20	20	72	0	72	72	12	0	12	12		0	Inf	-Inf
Uracil	B. mandrillaris	Trophozoites	1	20000	0	20000	20000	20	0	20	20	72	0	72	72	12	0	12	12		0	Inf	-Inf
Zopiclone	B. mandrillaris	Trophozoites	1	20000	0	20000	20000	20	0	20	20	72	0	72	72	12	0	12	12		0	Inf	-Inf
Nimodipine	N. gruberi	Trophozoites	1	6000	0	6000	6000	10	0	10	10	120	0	120	120	12.01	0	12.01	12.01		0	Inf	-Inf
triamterene	N. gruberi	Trophozoites	1	6000	0	6000	6000	10	0	10	10	120	0	120	120	12.07	0	12.07	12.07		0	Inf	-Inf
Lomefloxacin HCl	N. gruberi	Trophozoites	1	6000	0	6000	6000	10	0	10	10	120	0	120	120	12.21	0	12.21	12.21		0	Inf	-Inf
Esomeprazole sodium	N. gruberi	Trophozoites	1	6000	0	6000	6000	10	0	10	10	120	0	120	120	12.25	0	12.25	12.25		0	Inf	-Inf
Curcumin	N. gruberi	Trophozoites	1	6000	0	6000	6000	10	0	10	10	120	0	120	120	12.28	0	12.28	12.28		0	Inf	-Inf
Isradipine	N. gruberi	Trophozoites	1	6000	0	6000	6000	10	0	10	10	120	0	120	120	12.48	0	12.48	12.48		0	Inf	-Inf
Roflumilast	N. gruberi	Trophozoites	1	6000	0	6000	6000	10	0	10	10	120	0	120	120	12.48	0	12.48	12.48		0	Inf	-Inf
Amprenavir	B. mandrillaris	Trophozoites	2	20000	0	20000	20000	20	0	20	20	72	0	72	72	12.5	12.0208	4	21		0	Inf	-Inf
Clobetasol propionate	B. mandrillaris	Trophozoites	2	20000	0	20000	20000	20	0	20	20	72	0	72	72	12.5	12.0208	4	21		0	Inf	-Inf
Fosphomycin	B. mandrillaris	Trophozoites	2	20000	0	20000	20000	20	0	20	20	72	0	72	72	12.5	0.707107	12	13		0	Inf	-Inf
Thiamine	B. mandrillaris	Trophozoites	2	20000	0	20000	20000	20	0	20	20	72	0	72	72	12.5	6.36396	8	17		0	Inf	-Inf
Benazepril HCl	N. gruberi	Trophozoites	1	6000	0	6000	6000	10	0	10	10	120	0	120	120	12.69	0	12.69	12.69		0	Inf	-Inf
Aclidinium bromide	N. gruberi	Trophozoites	1	6000	0	6000	6000	10	0	10	10	120	0	120	120	12.79	0	12.79	12.79		0	Inf	-Inf
Prasugrel	N. gruberi	Trophozoites	1	6000	0	6000	6000	10	0	10	10	120	0	120	120	12.81	0	12.81	12.81		0	Inf	-Inf
Alclometazone dipropionate	B. mandrillaris	Trophozoites	1	20000	0	20000	20000	20	0	20	20	72	0	72	72	13	0	13	13		0	Inf	-Inf
Almitrine	B. mandrillaris	Trophozoites	1	20000	0	20000	20000	20	0	20	20	72	0	72	72	13	0	13	13		0	Inf	-Inf
Alvimopan	B. mandrillaris	Trophozoites	1	20000	0	20000	20000	20	0	20	20	72	0	72	72	13	0	13	13		0	Inf	-Inf
Apomorphine HCl	B. mandrillaris	Trophozoites	1	20000	0	20000	20000	20	0	20	20	72	0	72	72	13	0	13	13		0	Inf	-Inf
Arsanilic acid	B. mandrillaris	Trophozoites	1	20000	0	20000	20000	20	0	20	20	72	0	72	72	13	0	13	13		0	Inf	-Inf
Beclomethasone	B. mandrillaris	Trophozoites	1	20000	0	20000	20000	20	0	20	20	72	0	72	72	13	0	13	13		0	Inf	-Inf
Betamipron	B. mandrillaris	Trophozoites	1	20000	0	20000	20000	20	0	20	20	72	0	72	72	13	0	13	13		0	Inf	-Inf
Bisacodyl	B. mandrillaris	Trophozoites	1	20000	0	20000	20000	20	0	20	20	72	0	72	72	13	0	13	13		0	Inf	-Inf
Bucladesine	B. mandrillaris	Trophozoites	1	20000	0	20000	20000	20	0	20	20	72	0	72	72	13	0	13	13		0	Inf	-Inf
Carprofen	B. mandrillaris	Trophozoites	1	20000	0	20000	20000	20	0	20	20	72	0	72	72	13	0	13	13		0	Inf	-Inf
Casanthranol	B. mandrillaris	Trophozoites	1	20000	0	20000	20000	20	0	20	20	72	0	72	72	13	0	13	13		0	Inf	-Inf
Caspofungin diacetate	B. mandrillaris	Trophozoites	1	20000	0	20000	20000	20	0	20	20	72	0	72	72	13	0	13	13		0	Inf	-Inf
Ceftriaxone disodium	B. mandrillaris	Trophozoites	1	20000	0	20000	20000	20	0	20	20	72	0	72	72	13	0	13	13		0	Inf	-Inf
Dacarbazine	B. mandrillaris	Trophozoites	1	20000	0	20000	20000	20	0	20	20	72	0	72	72	13	0	13	13		0	Inf	-Inf
Dehydroacetic acid	B. mandrillaris	Trophozoites	1	20000	0	20000	20000	20	0	20	20	72	0	72	72	13	0	13	13		0	Inf	-Inf
Deserpidine	B. mandrillaris	Trophozoites	1	20000	0	20000	20000	20	0	20	20	72	0	72	72	13	0	13	13		0	Inf	-Inf
Dextrothyroxine	B. mandrillaris	Trophozoites	1	20000	0	20000	20000	20	0	20	20	72	0	72	72	13	0	13	13		0	Inf	-Inf
Diloxanide furoate	B. mandrillaris	Trophozoites	1	20000	0	20000	20000	20	0	20	20	72	0	72	72	13	0	13	13		0	Inf	-Inf
Dinoprostone	B. mandrillaris	Trophozoites	1	20000	0	20000	20000	20	0	20	20	72	0	72	72	13	0	13	13		0	Inf	-Inf
Donepezil	B. mandrillaris	Trophozoites	1	20000	0	20000	20000	20	0	20	20	72	0	72	72	13	0	13	13		0	Inf	-Inf
Doxorubicin	B. mandrillaris	Trophozoites	2	20000	0	20000	20000	20	0	20	20	72	0	72	72	13	12.7279	4	22		0	Inf	-Inf
Eletriptan HCl	B. mandrillaris	Trophozoites	1	20000	0	20000	20000	20	0	20	20	72	0	72	72	13	0	13	13		0	Inf	-Inf
Epiestriol	B. mandrillaris	Trophozoites	1	20000	0	20000	20000	20	0	20	20	72	0	72	72	13	0	13	13		0	Inf	-Inf
Finasteride	B. mandrillaris	Trophozoites	2	20000	0	20000	20000	20	0	20	20	72	0	72	72	13	9.89949	6	20		0	Inf	-Inf
Gentamicin	B. mandrillaris	Trophozoites	1	20000	0	20000	20000	20	0	20	20	72	0	72	72	13	0	13	13		0	Inf	-Inf
Hydroxychloroquine	B. mandrillaris	Trophozoites	1	20000	0	20000	20000	20	0	20	20	72	0	72	72	13	0	13	13		0	Inf	-Inf
Hydroxytoluic acid	B. mandrillaris	Trophozoites	1	20000	0	20000	20000	20	0	20	20	72	0	72	72	13	0	13	13		0	Inf	-Inf
Latanoprost	B. mandrillaris	Trophozoites	1	20000	0	20000	20000	20	0	20	20	72	0	72	72	13	0	13	13		0	Inf	-Inf
L-Leucine	B. mandrillaris	Trophozoites	1	20000	0	20000	20000	20	0	20	20	72	0	72	72	13	0	13	13		0	Inf	-Inf
L-Lysine	B. mandrillaris	Trophozoites	1	20000	0	20000	20000	20	0	20	20	72	0	72	72	13	0	13	13		0	Inf	-Inf
Lofexidine	B. mandrillaris	Trophozoites	2	20000	0	20000	20000	20	0	20	20	72	0	72	72	13	16.9706	1	25		0	Inf	-Inf
Lovastatin	B. mandrillaris	Trophozoites	1	20000	0	20000	20000	20	0	20	20	72	0	72	72	13	0	13	13		0	Inf	-Inf
Mephentermine	B. mandrillaris	Trophozoites	1	20000	0	20000	20000	20	0	20	20	72	0	72	72	13	0	13	13		0	Inf	-Inf
Mepivacaine	B. mandrillaris	Trophozoites	1	20000	0	20000	20000	20	0	20	20	72	0	72	72	13	0	13	13		0	Inf	-Inf
Mianserin	B. mandrillaris	Trophozoites	1	20000	0	20000	20000	20	0	20	20	72	0	72	72	13	0	13	13		0	Inf	-Inf
Minoxidil	B. mandrillaris	Trophozoites	1	20000	0	20000	20000	20	0	20	20	72	0	72	72	13	0	13	13		0	Inf	-Inf
Moexipril	B. mandrillaris	Trophozoites	1	20000	0	20000	20000	20	0	20	20	72	0	72	72	13	0	13	13		0	Inf	-Inf
Olopatadine	B. mandrillaris	Trophozoites	1	20000	0	20000	20000	20	0	20	20	72	0	72	72	13	0	13	13		0	Inf	-Inf
Permethrin	B. mandrillaris	Trophozoites	1	20000	0	20000	20000	20	0	20	20	72	0	72	72	13	0	13	13		0	Inf	-Inf
Pilocarpine	B. mandrillaris	Trophozoites	1	20000	0	20000	20000	20	0	20	20	72	0	72	72	13	0	13	13		0	Inf	-Inf
Prasugrel	B. mandrillaris	Trophozoites	1	20000	0	20000	20000	20	0	20	20	72	0	72	72	13	0	13	13		0	Inf	-Inf
Pravastatin	B. mandrillaris	Trophozoites	1	20000	0	20000	20000	20	0	20	20	72	0	72	72	13	0	13	13		0	Inf	-Inf
Prulifloxacin	B. mandrillaris	Trophozoites	1	20000	0	20000	20000	20	0	20	20	72	0	72	72	13	0	13	13		0	Inf	-Inf
Rosiglitazone	B. mandrillaris	Trophozoites	1	20000	0	20000	20000	20	0	20	20	72	0	72	72	13	0	13	13		0	Inf	-Inf
Selenomethionine	B. mandrillaris	Trophozoites	1	20000	0	20000	20000	20	0	20	20	72	0	72	72	13	0	13	13		0	Inf	-Inf
Tacrolimus	B. mandrillaris	Trophozoites	1	20000	0	20000	20000	20	0	20	20	72	0	72	72	13	0	13	13		0	Inf	-Inf
Tasosartan	B. mandrillaris	Trophozoites	1	20000	0	20000	20000	20	0	20	20	72	0	72	72	13	0	13	13		0	Inf	-Inf
Tazarotene	B. mandrillaris	Trophozoites	1	20000	0	20000	20000	20	0	20	20	72	0	72	72	13	0	13	13		0	Inf	-Inf
Terfenadine	B. mandrillaris	Trophozoites	1	20000	0	20000	20000	20	0	20	20	72	0	72	72	13	0	13	13		0	Inf	-Inf
Topotecan HCl	B. mandrillaris	Trophozoites	1	20000	0	20000	20000	20	0	20	20	72	0	72	72	13	0	13	13		0	Inf	-Inf
Vildagliptin	B. mandrillaris	Trophozoites	1	20000	0	20000	20000	20	0	20	20	72	0	72	72	13	0	13	13		0	Inf	-Inf
Zidovudine	B. mandrillaris	Trophozoites	2	20000	0	20000	20000	20	0	20	20	72	0	72	72	13	19.799	-1	27		0	Inf	-Inf
Zomepirac	B. mandrillaris	Trophozoites	1	20000	0	20000	20000	20	0	20	20	72	0	72	72	13	0	13	13		0	Inf	-Inf
Dexlansoprazole	N. gruberi	Trophozoites	1	6000	0	6000	6000	10	0	10	10	120	0	120	120	13.01	0	13.01	13.01		0	Inf	-Inf
Ciclopirox	N. gruberi	Trophozoites	1	6000	0	6000	6000	10	0	10	10	120	0	120	120	13.12	0	13.12	13.12		0	Inf	-Inf
Pyridostigmine bromide	N. gruberi	Trophozoites	1	6000	0	6000	6000	10	0	10	10	120	0	120	120	13.3	0	13.3	13.3		0	Inf	-Inf
AcetylCystseine	B. mandrillaris	Trophozoites	2	20000	0	20000	20000	20	0	20	20	72	0	72	72	13.5	19.0919	0	27		0	Inf	-Inf
Ibandronate	B. mandrillaris	Trophozoites	2	20000	0	20000	20000	20	0	20	20	72	0	72	72	13.5	16.2635	2	25		0	Inf	-Inf
Amiloride HCl dihydrate	N. gruberi	Trophozoites	1	6000	0	6000	6000	10	0	10	10	120	0	120	120	13.54	0	13.54	13.54		0	Inf	-Inf
Diethylstilbestrol	N. gruberi	Trophozoites	1	6000	0	6000	6000	10	0	10	10	120	0	120	120	13.57	0	13.57	13.57		0	Inf	-Inf
Fenspiride HCl	N. gruberi	Trophozoites	1	6000	0	6000	6000	10	0	10	10	120	0	120	120	13.64	0	13.64	13.64		0	Inf	-Inf
Penciclovir	N. gruberi	Trophozoites	1	6000	0	6000	6000	10	0	10	10	120	0	120	120	13.67	0	13.67	13.67		0	Inf	-Inf
Levosimendan	N. gruberi	Trophozoites	1	6000	0	6000	6000	10	0	10	10	120	0	120	120	13.72	0	13.72	13.72		0	Inf	-Inf
Buflomedil HCl	N. gruberi	Trophozoites	1	6000	0	6000	6000	10	0	10	10	120	0	120	120	13.94	0	13.94	13.94		0	Inf	-Inf
Carbenoxolone Sodium	N. gruberi	Trophozoites	1	6000	0	6000	6000	10	0	10	10	120	0	120	120	13.94	0	13.94	13.94		0	Inf	-Inf
Methimazole	N. gruberi	Trophozoites	1	6000	0	6000	6000	10	0	10	10	120	0	120	120	13.95	0	13.95	13.95		0	Inf	-Inf
Flumethasone	N. gruberi	Trophozoites	1	6000	0	6000	6000	10	0	10	10	120	0	120	120	13.96	0	13.96	13.96		0	Inf	-Inf
Amiodarone	B. mandrillaris	Trophozoites	2	160000	197990	20000	300000	135	162.635	20	250	48	33.9411	24	72	13.96	1.47078	12.92	15		0	Inf	-Inf
Allantoin	B. mandrillaris	Trophozoites	1	20000	0	20000	20000	20	0	20	20	72	0	72	72	14	0	14	14		0	Inf	-Inf
Alverine	B. mandrillaris	Trophozoites	1	20000	0	20000	20000	20	0	20	20	72	0	72	72	14	0	14	14		0	Inf	-Inf
Aminopentamide Sulfate	B. mandrillaris	Trophozoites	1	20000	0	20000	20000	20	0	20	20	72	0	72	72	14	0	14	14		0	Inf	-Inf
Amsacrine	B. mandrillaris	Trophozoites	1	20000	0	20000	20000	20	0	20	20	72	0	72	72	14	0	14	14		0	Inf	-Inf
Arformoterol	B. mandrillaris	Trophozoites	1	20000	0	20000	20000	20	0	20	20	72	0	72	72	14	0	14	14		0	Inf	-Inf
Azlocillin	B. mandrillaris	Trophozoites	1	20000	0	20000	20000	20	0	20	20	72	0	72	72	14	0	14	14		0	Inf	-Inf
Beclamide	B. mandrillaris	Trophozoites	1	20000	0	20000	20000	20	0	20	20	72	0	72	72	14	0	14	14		0	Inf	-Inf
Bosentan	B. mandrillaris	Trophozoites	1	20000	0	20000	20000	20	0	20	20	72	0	72	72	14	0	14	14		0	Inf	-Inf
Captopril	B. mandrillaris	Trophozoites	1	20000	0	20000	20000	20	0	20	20	72	0	72	72	14	0	14	14		0	Inf	-Inf
Carteolol	B. mandrillaris	Trophozoites	1	20000	0	20000	20000	20	0	20	20	72	0	72	72	14	0	14	14		0	Inf	-Inf
Chiniofon	B. mandrillaris	Trophozoites	1	20000	0	20000	20000	20	0	20	20	72	0	72	72	14	0	14	14		0	Inf	-Inf
Clenbuterol	B. mandrillaris	Trophozoites	1	20000	0	20000	20000	20	0	20	20	72	0	72	72	14	0	14	14		0	Inf	-Inf
Cromoglicic acid	B. mandrillaris	Trophozoites	1	20000	0	20000	20000	20	0	20	20	72	0	72	72	14	0	14	14		0	Inf	-Inf
Darifenacin hydrobromide	B. mandrillaris	Trophozoites	1	20000	0	20000	20000	20	0	20	20	72	0	72	72	14	0	14	14		0	Inf	-Inf
Denatonium benzoate	B. mandrillaris	Trophozoites	1	20000	0	20000	20000	20	0	20	20	72	0	72	72	14	0	14	14		0	Inf	-Inf
Desoxycorticosterone acetate	B. mandrillaris	Trophozoites	1	20000	0	20000	20000	20	0	20	20	72	0	72	72	14	0	14	14		0	Inf	-Inf
Diazoxide	B. mandrillaris	Trophozoites	1	20000	0	20000	20000	20	0	20	20	72	0	72	72	14	0	14	14		0	Inf	-Inf
Diethylenetriaminepentaacetic acid	B. mandrillaris	Trophozoites	1	20000	0	20000	20000	20	0	20	20	72	0	72	72	14	0	14	14		0	Inf	-Inf
Difluprednate	B. mandrillaris	Trophozoites	1	20000	0	20000	20000	20	0	20	20	72	0	72	72	14	0	14	14		0	Inf	-Inf
Dipivefrin	B. mandrillaris	Trophozoites	1	20000	0	20000	20000	20	0	20	20	72	0	72	72	14	0	14	14		0	Inf	-Inf
Ecamsule	B. mandrillaris	Trophozoites	1	20000	0	20000	20000	20	0	20	20	72	0	72	72	14	0	14	14		0	Inf	-Inf
Emtricitabine	B. mandrillaris	Trophozoites	1	20000	0	20000	20000	20	0	20	20	72	0	72	72	14	0	14	14		0	Inf	-Inf
Etoricoxib	B. mandrillaris	Trophozoites	1	20000	0	20000	20000	20	0	20	20	72	0	72	72	14	0	14	14		0	Inf	-Inf
Ezetimibe	B. mandrillaris	Trophozoites	1	20000	0	20000	20000	20	0	20	20	72	0	72	72	14	0	14	14		0	Inf	-Inf
Fenofibrate	B. mandrillaris	Trophozoites	1	20000	0	20000	20000	20	0	20	20	72	0	72	72	14	0	14	14		0	Inf	-Inf
Flumethazone pivalate	B. mandrillaris	Trophozoites	1	20000	0	20000	20000	20	0	20	20	72	0	72	72	14	0	14	14		0	Inf	-Inf
Fluorouracil	B. mandrillaris	Trophozoites	1	20000	0	20000	20000	20	0	20	20	72	0	72	72	14	0	14	14		0	Inf	-Inf
Flurazepam	B. mandrillaris	Trophozoites	1	20000	0	20000	20000	20	0	20	20	72	0	72	72	14	0	14	14		0	Inf	-Inf
Fulvestrant	B. mandrillaris	Trophozoites	2	20000	0	20000	20000	20	0	20	20	72	0	72	72	14	15.5563	3	25		0	Inf	-Inf
Gallium trinitrate	B. mandrillaris	Trophozoites	1	20000	0	20000	20000	20	0	20	20	72	0	72	72	14	0	14	14		0	Inf	-Inf
Glucosamine	B. mandrillaris	Trophozoites	1	20000	0	20000	20000	20	0	20	20	72	0	72	72	14	0	14	14		0	Inf	-Inf
Guaiacol	B. mandrillaris	Trophozoites	1	20000	0	20000	20000	20	0	20	20	72	0	72	72	14	0	14	14		0	Inf	-Inf
Hexestrol	B. mandrillaris	Trophozoites	1	20000	0	20000	20000	20	0	20	20	72	0	72	72	14	0	14	14		0	Inf	-Inf
Idarubicin	B. mandrillaris	Trophozoites	1	20000	0	20000	20000	20	0	20	20	72	0	72	72	14	0	14	14		0	Inf	-Inf
Iopamidol	B. mandrillaris	Trophozoites	1	20000	0	20000	20000	20	0	20	20	72	0	72	72	14	0	14	14		0	Inf	-Inf
Leuprolide	B. mandrillaris	Trophozoites	1	20000	0	20000	20000	20	0	20	20	72	0	72	72	14	0	14	14		0	Inf	-Inf
Levetiracetam	B. mandrillaris	Trophozoites	1	20000	0	20000	20000	20	0	20	20	72	0	72	72	14	0	14	14		0	Inf	-Inf
Levomethadyl acetate	B. mandrillaris	Trophozoites	1	20000	0	20000	20000	20	0	20	20	72	0	72	72	14	0	14	14		0	Inf	-Inf
Lornoxicam	B. mandrillaris	Trophozoites	1	20000	0	20000	20000	20	0	20	20	72	0	72	72	14	0	14	14		0	Inf	-Inf
Medetomidine HCl	B. mandrillaris	Trophozoites	1	20000	0	20000	20000	20	0	20	20	72	0	72	72	14	0	14	14		0	Inf	-Inf
Methylergometrine	B. mandrillaris	Trophozoites	1	20000	0	20000	20000	20	0	20	20	72	0	72	72	14	0	14	14		0	Inf	-Inf
Methylscopolamine bromide	B. mandrillaris	Trophozoites	1	20000	0	20000	20000	20	0	20	20	72	0	72	72	14	0	14	14		0	Inf	-Inf
Metipranolol	B. mandrillaris	Trophozoites	1	20000	0	20000	20000	20	0	20	20	72	0	72	72	14	0	14	14		0	Inf	-Inf
Micafungin	B. mandrillaris	Trophozoites	1	20000	0	20000	20000	20	0	20	20	72	0	72	72	14	0	14	14		0	Inf	-Inf
Molindone	B. mandrillaris	Trophozoites	1	20000	0	20000	20000	20	0	20	20	72	0	72	72	14	0	14	14		0	Inf	-Inf
Neomycin	B. mandrillaris	Trophozoites	1	20000	0	20000	20000	20	0	20	20	72	0	72	72	14	0	14	14		0	Inf	-Inf
Nitrazepam	B. mandrillaris	Trophozoites	1	20000	0	20000	20000	20	0	20	20	72	0	72	72	14	0	14	14		0	Inf	-Inf
Oleandomycin phosphate	B. mandrillaris	Trophozoites	1	20000	0	20000	20000	20	0	20	20	72	0	72	72	14	0	14	14		0	Inf	-Inf
Oseltamivir	B. mandrillaris	Trophozoites	1	20000	0	20000	20000	20	0	20	20	72	0	72	72	14	0	14	14		0	Inf	-Inf
Ouabain	B. mandrillaris	Trophozoites	2	20000	0	20000	20000	20	0	20	20	72	0	72	72	14	4.24264	11	17		0	Inf	-Inf
Oxcarbazepine	B. mandrillaris	Trophozoites	1	20000	0	20000	20000	20	0	20	20	72	0	72	72	14	0	14	14		0	Inf	-Inf
Oxolamine citrate	B. mandrillaris	Trophozoites	1	20000	0	20000	20000	20	0	20	20	72	0	72	72	14	0	14	14		0	Inf	-Inf
Phenothrin	B. mandrillaris	Trophozoites	1	20000	0	20000	20000	20	0	20	20	72	0	72	72	14	0	14	14		0	Inf	-Inf
Praesterone acetate	B. mandrillaris	Trophozoites	1	20000	0	20000	20000	20	0	20	20	72	0	72	72	14	0	14	14		0	Inf	-Inf
Progabide	B. mandrillaris	Trophozoites	1	20000	0	20000	20000	20	0	20	20	72	0	72	72	14	0	14	14		0	Inf	-Inf
Pyronaridine tetraphosphate	B. mandrillaris	Trophozoites	1	20000	0	20000	20000	20	0	20	20	72	0	72	72	14	0	14	14		0	Inf	-Inf
Quinestrol	B. mandrillaris	Trophozoites	1	20000	0	20000	20000	20	0	20	20	72	0	72	72	14	0	14	14		0	Inf	-Inf
Quinidine	B. mandrillaris	Trophozoites	1	20000	0	20000	20000	20	0	20	20	72	0	72	72	14	0	14	14		0	Inf	-Inf
Remifentanil	B. mandrillaris	Trophozoites	1	20000	0	20000	20000	20	0	20	20	72	0	72	72	14	0	14	14		0	Inf	-Inf
Resorcinol	B. mandrillaris	Trophozoites	1	20000	0	20000	20000	20	0	20	20	72	0	72	72	14	0	14	14		0	Inf	-Inf
Sulfamoxole	B. mandrillaris	Trophozoites	1	20000	0	20000	20000	20	0	20	20	72	0	72	72	14	0	14	14		0	Inf	-Inf
Sulfisoxazole	B. mandrillaris	Trophozoites	1	20000	0	20000	20000	20	0	20	20	72	0	72	72	14	0	14	14		0	Inf	-Inf
Tenylidone	B. mandrillaris	Trophozoites	1	20000	0	20000	20000	20	0	20	20	72	0	72	72	14	0	14	14		0	Inf	-Inf
Thymopentin	B. mandrillaris	Trophozoites	1	20000	0	20000	20000	20	0	20	20	72	0	72	72	14	0	14	14		0	Inf	-Inf
Tiagabine	B. mandrillaris	Trophozoites	1	20000	0	20000	20000	20	0	20	20	72	0	72	72	14	0	14	14		0	Inf	-Inf
Tolmetin	B. mandrillaris	Trophozoites	1	20000	0	20000	20000	20	0	20	20	72	0	72	72	14	0	14	14		0	Inf	-Inf
Triazolam	B. mandrillaris	Trophozoites	1	20000	0	20000	20000	20	0	20	20	72	0	72	72	14	0	14	14		0	Inf	-Inf
Tuaminoheptane Sulfase	B. mandrillaris	Trophozoites	1	20000	0	20000	20000	20	0	20	20	72	0	72	72	14	0	14	14		0	Inf	-Inf
Valproic Acid	B. mandrillaris	Trophozoites	1	20000	0	20000	20000	20	0	20	20	72	0	72	72	14	0	14	14		0	Inf	-Inf
Vatalanib	B. mandrillaris	Trophozoites	1	20000	0	20000	20000	20	0	20	20	72	0	72	72	14	0	14	14		0	Inf	-Inf
Vecuronium	B. mandrillaris	Trophozoites	1	20000	0	20000	20000	20	0	20	20	72	0	72	72	14	0	14	14		0	Inf	-Inf
Ximelagatran	B. mandrillaris	Trophozoites	1	20000	0	20000	20000	20	0	20	20	72	0	72	72	14	0	14	14		0	Inf	-Inf
Atazanavir sulfate	N. gruberi	Trophozoites	1	6000	0	6000	6000	10	0	10	10	120	0	120	120	14.03	0	14.03	14.03		0	Inf	-Inf
Bezafibrate	N. gruberi	Trophozoites	1	6000	0	6000	6000	10	0	10	10	120	0	120	120	14.09	0	14.09	14.09		0	Inf	-Inf
Primaquine diphosphate	N. gruberi	Trophozoites	1	6000	0	6000	6000	10	0	10	10	120	0	120	120	14.29	0	14.29	14.29		0	Inf	-Inf
Doxepin	B. mandrillaris	Trophozoites	3	20000	0	20000	20000	20	0	20	20	72	0	72	72	14.3333	9.50438	5	24		0	Inf	-Inf
Hydrastinine HCl	N. gruberi	Trophozoites	1	6000	0	6000	6000	10	0	10	10	120	0	120	120	14.49	0	14.49	14.49		0	Inf	-Inf
Lincomycin	B. mandrillaris	Trophozoites	2	20000	0	20000	20000	20	0	20	20	72	0	72	72	14.5	20.5061	0	29		0	Inf	-Inf
Amlodipine	N. gruberi	Trophozoites	1	6000	0	6000	6000	10	0	10	10	120	0	120	120	14.51	0	14.51	14.51		0	Inf	-Inf
Hydrocortisone	N. gruberi	Trophozoites	1	6000	0	6000	6000	10	0	10	10	120	0	120	120	14.55	0	14.55	14.55		0	Inf	-Inf
Dabigatran etexilate. Pradaxa	N. gruberi	Trophozoites	1	6000	0	6000	6000	10	0	10	10	120	0	120	120	14.62	0	14.62	14.62		0	Inf	-Inf
Ketotifen fumarate	N. gruberi	Trophozoites	1	6000	0	6000	6000	10	0	10	10	120	0	120	120	14.64	0	14.64	14.64		0	Inf	-Inf
Topotecan HCl	N. gruberi	Trophozoites	1	6000	0	6000	6000	10	0	10	10	120	0	120	120	14.68	0	14.68	14.68		0	Inf	-Inf
Abacavir sulfate	B. mandrillaris	Trophozoites	1	20000	0	20000	20000	20	0	20	20	72	0	72	72	15	0	15	15		0	Inf	-Inf
Acetaminophen	B. mandrillaris	Trophozoites	1	20000	0	20000	20000	20	0	20	20	72	0	72	72	15	0	15	15		0	Inf	-Inf
Acetohydroxamic acid	B. mandrillaris	Trophozoites	1	20000	0	20000	20000	20	0	20	20	72	0	72	72	15	0	15	15		0	Inf	-Inf
Alpha-cypermethrin	B. mandrillaris	Trophozoites	1	20000	0	20000	20000	20	0	20	20	72	0	72	72	15	0	15	15		0	Inf	-Inf
Althiazide	B. mandrillaris	Trophozoites	1	20000	0	20000	20000	20	0	20	20	72	0	72	72	15	0	15	15		0	Inf	-Inf
Altrenogest	B. mandrillaris	Trophozoites	1	20000	0	20000	20000	20	0	20	20	72	0	72	72	15	0	15	15		0	Inf	-Inf
Amobarbital	B. mandrillaris	Trophozoites	1	20000	0	20000	20000	20	0	20	20	72	0	72	72	15	0	15	15		0	Inf	-Inf
Amoxicillin	B. mandrillaris	Trophozoites	1	20000	0	20000	20000	20	0	20	20	72	0	72	72	15	0	15	15		0	Inf	-Inf
Avobenzone	B. mandrillaris	Trophozoites	1	20000	0	20000	20000	20	0	20	20	72	0	72	72	15	0	15	15		0	Inf	-Inf
Azathioprine	B. mandrillaris	Trophozoites	1	20000	0	20000	20000	20	0	20	20	72	0	72	72	15	0	15	15		0	Inf	-Inf
Biotin	B. mandrillaris	Trophozoites	1	20000	0	20000	20000	20	0	20	20	72	0	72	72	15	0	15	15		0	Inf	-Inf
Biperiden	B. mandrillaris	Trophozoites	1	20000	0	20000	20000	20	0	20	20	72	0	72	72	15	0	15	15		0	Inf	-Inf
Bromfenac	B. mandrillaris	Trophozoites	1	20000	0	20000	20000	20	0	20	20	72	0	72	72	15	0	15	15		0	Inf	-Inf
Bromindione	B. mandrillaris	Trophozoites	1	20000	0	20000	20000	20	0	20	20	72	0	72	72	15	0	15	15		0	Inf	-Inf
Carbenoxolone Sodium	B. mandrillaris	Trophozoites	1	20000	0	20000	20000	20	0	20	20	72	0	72	72	15	0	15	15		0	Inf	-Inf
Cefonicid sodium	B. mandrillaris	Trophozoites	1	20000	0	20000	20000	20	0	20	20	72	0	72	72	15	0	15	15		0	Inf	-Inf
Cephalexin	B. mandrillaris	Trophozoites	1	20000	0	20000	20000	20	0	20	20	72	0	72	72	15	0	15	15		0	Inf	-Inf
Cianidanol	B. mandrillaris	Trophozoites	1	20000	0	20000	20000	20	0	20	20	72	0	72	72	15	0	15	15		0	Inf	-Inf
Cinromide	B. mandrillaris	Trophozoites	1	20000	0	20000	20000	20	0	20	20	72	0	72	72	15	0	15	15		0	Inf	-Inf
Cyclizine	B. mandrillaris	Trophozoites	1	20000	0	20000	20000	20	0	20	20	72	0	72	72	15	0	15	15		0	Inf	-Inf
D-camphor	B. mandrillaris	Trophozoites	1	20000	0	20000	20000	20	0	20	20	72	0	72	72	15	0	15	15		0	Inf	-Inf
Deslanoside	B. mandrillaris	Trophozoites	1	20000	0	20000	20000	20	0	20	20	72	0	72	72	15	0	15	15		0	Inf	-Inf
Dexbrompheniramine	B. mandrillaris	Trophozoites	1	20000	0	20000	20000	20	0	20	20	72	0	72	72	15	0	15	15		0	Inf	-Inf
dichlorocalcium	B. mandrillaris	Trophozoites	1	20000	0	20000	20000	20	0	20	20	72	0	72	72	15	0	15	15		0	Inf	-Inf
Didanosine	B. mandrillaris	Trophozoites	1	20000	0	20000	20000	20	0	20	20	72	0	72	72	15	0	15	15		0	Inf	-Inf
Dihydrotachysterol	B. mandrillaris	Trophozoites	1	20000	0	20000	20000	20	0	20	20	72	0	72	72	15	0	15	15		0	Inf	-Inf
Dirithromycin	B. mandrillaris	Trophozoites	1	20000	0	20000	20000	20	0	20	20	72	0	72	72	15	0	15	15		0	Inf	-Inf
Ergonovine maleate	B. mandrillaris	Trophozoites	1	20000	0	20000	20000	20	0	20	20	72	0	72	72	15	0	15	15		0	Inf	-Inf
Fesoterodine	B. mandrillaris	Trophozoites	1	20000	0	20000	20000	20	0	20	20	72	0	72	72	15	0	15	15		0	Inf	-Inf
Flopropione	B. mandrillaris	Trophozoites	1	20000	0	20000	20000	20	0	20	20	72	0	72	72	15	0	15	15		0	Inf	-Inf
Fludrocortisone acetate	B. mandrillaris	Trophozoites	2	20000	0	20000	20000	20	0	20	20	72	0	72	72	15	4.24264	12	18		0	Inf	-Inf
Gestodene	B. mandrillaris	Trophozoites	1	20000	0	20000	20000	20	0	20	20	72	0	72	72	15	0	15	15		0	Inf	-Inf
Glycine	B. mandrillaris	Trophozoites	1	20000	0	20000	20000	20	0	20	20	72	0	72	72	15	0	15	15		0	Inf	-Inf
Guanidine	B. mandrillaris	Trophozoites	1	20000	0	20000	20000	20	0	20	20	72	0	72	72	15	0	15	15		0	Inf	-Inf
Halobetasol propionate	B. mandrillaris	Trophozoites	1	20000	0	20000	20000	20	0	20	20	72	0	72	72	15	0	15	15		0	Inf	-Inf
Homosalate	B. mandrillaris	Trophozoites	1	20000	0	20000	20000	20	0	20	20	72	0	72	72	15	0	15	15		0	Inf	-Inf
Hydrocortisone valerate	B. mandrillaris	Trophozoites	1	20000	0	20000	20000	20	0	20	20	72	0	72	72	15	0	15	15		0	Inf	-Inf
Irbesartan	B. mandrillaris	Trophozoites	1	20000	0	20000	20000	20	0	20	20	72	0	72	72	15	0	15	15		0	Inf	-Inf
Isocarboxazid	B. mandrillaris	Trophozoites	1	20000	0	20000	20000	20	0	20	20	72	0	72	72	15	0	15	15		0	Inf	-Inf
Isoetarine	B. mandrillaris	Trophozoites	1	20000	0	20000	20000	20	0	20	20	72	0	72	72	15	0	15	15		0	Inf	-Inf
Kanamycin sulfate	B. mandrillaris	Trophozoites	1	20000	0	20000	20000	20	0	20	20	72	0	72	72	15	0	15	15		0	Inf	-Inf
Latamoxef	B. mandrillaris	Trophozoites	1	20000	0	20000	20000	20	0	20	20	72	0	72	72	15	0	15	15		0	Inf	-Inf
Lefunamide	B. mandrillaris	Trophozoites	1	20000	0	20000	20000	20	0	20	20	72	0	72	72	15	0	15	15		0	Inf	-Inf
Levcycloserine	B. mandrillaris	Trophozoites	1	20000	0	20000	20000	20	0	20	20	72	0	72	72	15	0	15	15		0	Inf	-Inf
Levobunolol	B. mandrillaris	Trophozoites	1	20000	0	20000	20000	20	0	20	20	72	0	72	72	15	0	15	15		0	Inf	-Inf
Modaline sulfate	B. mandrillaris	Trophozoites	1	20000	0	20000	20000	20	0	20	20	72	0	72	72	15	0	15	15		0	Inf	-Inf
Nafarelin	B. mandrillaris	Trophozoites	1	20000	0	20000	20000	20	0	20	20	72	0	72	72	15	0	15	15		0	Inf	-Inf
Naratriptan	B. mandrillaris	Trophozoites	1	20000	0	20000	20000	20	0	20	20	72	0	72	72	15	0	15	15		0	Inf	-Inf
Nonoxynol-9	B. mandrillaris	Trophozoites	1	20000	0	20000	20000	20	0	20	20	72	0	72	72	15	0	15	15		0	Inf	-Inf
Norelgestromin	B. mandrillaris	Trophozoites	1	20000	0	20000	20000	20	0	20	20	72	0	72	72	15	0	15	15		0	Inf	-Inf
Oxandrolone	B. mandrillaris	Trophozoites	1	20000	0	20000	20000	20	0	20	20	72	0	72	72	15	0	15	15		0	Inf	-Inf
Oxyphenbutazone	B. mandrillaris	Trophozoites	1	20000	0	20000	20000	20	0	20	20	72	0	72	72	15	0	15	15		0	Inf	-Inf
Phenacetin	B. mandrillaris	Trophozoites	1	20000	0	20000	20000	20	0	20	20	72	0	72	72	15	0	15	15		0	Inf	-Inf
Pipecuronium	B. mandrillaris	Trophozoites	1	20000	0	20000	20000	20	0	20	20	72	0	72	72	15	0	15	15		0	Inf	-Inf
Piperacillin	B. mandrillaris	Trophozoites	1	20000	0	20000	20000	20	0	20	20	72	0	72	72	15	0	15	15		0	Inf	-Inf
Promethazine	B. mandrillaris	Trophozoites	1	20000	0	20000	20000	20	0	20	20	72	0	72	72	15	0	15	15		0	Inf	-Inf
Reboxetine mesylate	B. mandrillaris	Trophozoites	1	20000	0	20000	20000	20	0	20	20	72	0	72	72	15	0	15	15		0	Inf	-Inf
Risperidone	B. mandrillaris	Trophozoites	2	20000	0	20000	20000	20	0	20	20	72	0	72	72	15	2.82843	13	17		0	Inf	-Inf
Rizatriptan	B. mandrillaris	Trophozoites	1	20000	0	20000	20000	20	0	20	20	72	0	72	72	15	0	15	15		0	Inf	-Inf
Roxatidine acetate	B. mandrillaris	Trophozoites	1	20000	0	20000	20000	20	0	20	20	72	0	72	72	15	0	15	15		0	Inf	-Inf
Rufloxacin HCl	B. mandrillaris	Trophozoites	1	20000	0	20000	20000	20	0	20	20	72	0	72	72	15	0	15	15		0	Inf	-Inf
Simvastatin	B. mandrillaris	Trophozoites	1	20000	0	20000	20000	20	0	20	20	72	0	72	72	15	0	15	15		0	Inf	-Inf
Sulconazole	B. mandrillaris	Trophozoites	1	20000	0	20000	20000	20	0	20	20	72	0	72	72	15	0	15	15		0	Inf	-Inf
Sulfamethazine	B. mandrillaris	Trophozoites	1	20000	0	20000	20000	20	0	20	20	72	0	72	72	15	0	15	15		0	Inf	-Inf
Temazepam	B. mandrillaris	Trophozoites	1	20000	0	20000	20000	20	0	20	20	72	0	72	72	15	0	15	15		0	Inf	-Inf
Tirofiban	B. mandrillaris	Trophozoites	1	20000	0	20000	20000	20	0	20	20	72	0	72	72	15	0	15	15		0	Inf	-Inf
Tolperisone	B. mandrillaris	Trophozoites	1	20000	0	20000	20000	20	0	20	20	72	0	72	72	15	0	15	15		0	Inf	-Inf
Tramadol	B. mandrillaris	Trophozoites	1	20000	0	20000	20000	20	0	20	20	72	0	72	72	15	0	15	15		0	Inf	-Inf
Tretinon	B. mandrillaris	Trophozoites	1	20000	0	20000	20000	20	0	20	20	72	0	72	72	15	0	15	15		0	Inf	-Inf
Trimetozine	B. mandrillaris	Trophozoites	1	20000	0	20000	20000	20	0	20	20	72	0	72	72	15	0	15	15		0	Inf	-Inf
Troglitazone	B. mandrillaris	Trophozoites	1	20000	0	20000	20000	20	0	20	20	72	0	72	72	15	0	15	15		0	Inf	-Inf
Zonisamide	B. mandrillaris	Trophozoites	1	20000	0	20000	20000	20	0	20	20	72	0	72	72	15	0	15	15		0	Inf	-Inf
Naftopidil	N. gruberi	Trophozoites	1	6000	0	6000	6000	10	0	10	10	120	0	120	120	15.07	0	15.07	15.07		0	Inf	-Inf
Lenalidomide	N. gruberi	Trophozoites	1	6000	0	6000	6000	10	0	10	10	120	0	120	120	15.12	0	15.12	15.12		0	Inf	-Inf
Simvastatin	N. gruberi	Trophozoites	1	6000	0	6000	6000	10	0	10	10	120	0	120	120	15.16	0	15.16	15.16		0	Inf	-Inf
Betamethasone	B. mandrillaris	Trophozoites	2	20000	0	20000	20000	20	0	20	20	72	0	72	72	15.5	2.12132	14	17		0	Inf	-Inf
Chlorphenesin carbamate	B. mandrillaris	Trophozoites	2	20000	0	20000	20000	20	0	20	20	72	0	72	72	15.5	7.77817	10	21		0	Inf	-Inf
Dabigatran etexilate	B. mandrillaris	Trophozoites	2	20000	0	20000	20000	20	0	20	20	72	0	72	72	15.5	6.36396	11	20		0	Inf	-Inf
Flurandrenolide	B. mandrillaris	Trophozoites	2	20000	0	20000	20000	20	0	20	20	72	0	72	72	15.5	3.53553	13	18		0	Inf	-Inf
Inosine	B. mandrillaris	Trophozoites	2	20000	0	20000	20000	20	0	20	20	72	0	72	72	15.5	7.77817	10	21		0	Inf	-Inf
Liothyronine	B. mandrillaris	Trophozoites	2	20000	0	20000	20000	20	0	20	20	72	0	72	72	15.5	7.77817	10	21		0	Inf	-Inf
Nilutamide	B. mandrillaris	Trophozoites	2	20000	0	20000	20000	20	0	20	20	72	0	72	72	15.5	4.94975	12	19		0	Inf	-Inf
Ethionamide	N. gruberi	Trophozoites	1	6000	0	6000	6000	10	0	10	10	120	0	120	120	15.57	0	15.57	15.57		0	Inf	-Inf
DL-Carnitine HCl	N. gruberi	Trophozoites	1	6000	0	6000	6000	10	0	10	10	120	0	120	120	15.69	0	15.69	15.69		0	Inf	-Inf
Tazarotene (Avage)	N. gruberi	Trophozoites	1	6000	0	6000	6000	10	0	10	10	120	0	120	120	15.69	0	15.69	15.69		0	Inf	-Inf
Proparacaine HCl	N. gruberi	Trophozoites	1	6000	0	6000	6000	10	0	10	10	120	0	120	120	15.71	0	15.71	15.71		0	Inf	-Inf
Tripelennamine HCl	N. gruberi	Trophozoites	1	6000	0	6000	6000	10	0	10	10	120	0	120	120	15.71	0	15.71	15.71		0	Inf	-Inf
Guanidine HCl	N. gruberi	Trophozoites	1	6000	0	6000	6000	10	0	10	10	120	0	120	120	15.77	0	15.77	15.77		0	Inf	-Inf
Avanafil	N. gruberi	Trophozoites	1	6000	0	6000	6000	10	0	10	10	120	0	120	120	15.88	0	15.88	15.88		0	Inf	-Inf
Albendazole	B. mandrillaris	Trophozoites	1	20000	0	20000	20000	20	0	20	20	72	0	72	72	16	0	16	16		0	Inf	-Inf
Algestone acetophenide	B. mandrillaris	Trophozoites	1	20000	0	20000	20000	20	0	20	20	72	0	72	72	16	0	16	16		0	Inf	-Inf
Aminohydroxybutyric Acid	B. mandrillaris	Trophozoites	1	20000	0	20000	20000	20	0	20	20	72	0	72	72	16	0	16	16		0	Inf	-Inf
Atomoxetine HCl	B. mandrillaris	Trophozoites	1	20000	0	20000	20000	20	0	20	20	72	0	72	72	16	0	16	16		0	Inf	-Inf
Bentoquatam	B. mandrillaris	Trophozoites	1	20000	0	20000	20000	20	0	20	20	72	0	72	72	16	0	16	16		0	Inf	-Inf
Benzbromarone	B. mandrillaris	Trophozoites	1	20000	0	20000	20000	20	0	20	20	72	0	72	72	16	0	16	16		0	Inf	-Inf
Benzoic acid	B. mandrillaris	Trophozoites	1	20000	0	20000	20000	20	0	20	20	72	0	72	72	16	0	16	16		0	Inf	-Inf
Bexarotene	B. mandrillaris	Trophozoites	1	20000	0	20000	20000	20	0	20	20	72	0	72	72	16	0	16	16		0	Inf	-Inf
Busulfan	B. mandrillaris	Trophozoites	1	20000	0	20000	20000	20	0	20	20	72	0	72	72	16	0	16	16		0	Inf	-Inf
Butacaine	B. mandrillaris	Trophozoites	1	20000	0	20000	20000	20	0	20	20	72	0	72	72	16	0	16	16		0	Inf	-Inf
Canrenone	B. mandrillaris	Trophozoites	1	20000	0	20000	20000	20	0	20	20	72	0	72	72	16	0	16	16		0	Inf	-Inf
Cefditoren pivoxil	B. mandrillaris	Trophozoites	1	20000	0	20000	20000	20	0	20	20	72	0	72	72	16	0	16	16		0	Inf	-Inf
Ceftibuten	B. mandrillaris	Trophozoites	1	20000	0	20000	20000	20	0	20	20	72	0	72	72	16	0	16	16		0	Inf	-Inf
Chlomezanone	B. mandrillaris	Trophozoites	1	20000	0	20000	20000	20	0	20	20	72	0	72	72	16	0	16	16		0	Inf	-Inf
Chlorobutanol	B. mandrillaris	Trophozoites	1	20000	0	20000	20000	20	0	20	20	72	0	72	72	16	0	16	16		0	Inf	-Inf
Cinchophen	B. mandrillaris	Trophozoites	1	20000	0	20000	20000	20	0	20	20	72	0	72	72	16	0	16	16		0	Inf	-Inf
Clomiphene	B. mandrillaris	Trophozoites	1	20000	0	20000	20000	20	0	20	20	72	0	72	72	16	0	16	16		0	Inf	-Inf
Clopidol	B. mandrillaris	Trophozoites	1	20000	0	20000	20000	20	0	20	20	72	0	72	72	16	0	16	16		0	Inf	-Inf
Closantel	B. mandrillaris	Trophozoites	1	20000	0	20000	20000	20	0	20	20	72	0	72	72	16	0	16	16		0	Inf	-Inf
Cystseamine	B. mandrillaris	Trophozoites	1	20000	0	20000	20000	20	0	20	20	72	0	72	72	16	0	16	16		0	Inf	-Inf
Diflorasone diacetate	B. mandrillaris	Trophozoites	2	20000	0	20000	20000	20	0	20	20	72	0	72	72	16	5.65685	12	20		0	Inf	-Inf
Dimetridazole	B. mandrillaris	Trophozoites	1	20000	0	20000	20000	20	0	20	20	72	0	72	72	16	0	16	16		0	Inf	-Inf
Dropropizine	B. mandrillaris	Trophozoites	1	20000	0	20000	20000	20	0	20	20	72	0	72	72	16	0	16	16		0	Inf	-Inf
Encainide	B. mandrillaris	Trophozoites	1	20000	0	20000	20000	20	0	20	20	72	0	72	72	16	0	16	16		0	Inf	-Inf
Entacapone	B. mandrillaris	Trophozoites	2	20000	0	20000	20000	20	0	20	20	72	0	72	72	16	8.48528	10	22		0	Inf	-Inf
Epirubicin	B. mandrillaris	Trophozoites	1	20000	0	20000	20000	20	0	20	20	72	0	72	72	16	0	16	16		0	Inf	-Inf
Eplerenone	B. mandrillaris	Trophozoites	1	20000	0	20000	20000	20	0	20	20	72	0	72	72	16	0	16	16		0	Inf	-Inf
Estradiol	B. mandrillaris	Trophozoites	2	20000	0	20000	20000	20	0	20	20	72	0	72	72	16	7.07107	11	21		0	Inf	-Inf
Ethopabate	B. mandrillaris	Trophozoites	1	20000	0	20000	20000	20	0	20	20	72	0	72	72	16	0	16	16		0	Inf	-Inf
Etonogestrel	B. mandrillaris	Trophozoites	1	20000	0	20000	20000	20	0	20	20	72	0	72	72	16	0	16	16		0	Inf	-Inf
Flucytosine	B. mandrillaris	Trophozoites	1	20000	0	20000	20000	20	0	20	20	72	0	72	72	16	0	16	16		0	Inf	-Inf
Formestane	B. mandrillaris	Trophozoites	1	20000	0	20000	20000	20	0	20	20	72	0	72	72	16	0	16	16		0	Inf	-Inf
[truncated: 1,731 more rows]

## Sheet: Counts
	Indicator	Value			Drug	n_studies			Drug class	n_drugs			Approved for	n_drugs
	Total drugs (unique)	2699			Amphotericin B	24			Corticosteroid	58			Antibacterial	313
	Total classes (unique)	841			Chlorhexidine	20			Cephalosporin	45			Antihypertensive	121
	Total Approved for (unique)	567			Voriconazole	16			Sulfonamide	44			Dietary supplement	101
					Fluconazole	13			Amino acids	41			antineoplastic	84
					Pentamidine isethionate	12			Quaternary ammonium	36			Antineoplastic	84
					Ketoconazole	11			Fluoroquinolones	32			Antifungal	79
					Miconazole	11			Benzimidazoles	31			anti-inflammatory, analgesic	63
					Miltefosine	11			Penicillins	31			Anti-inflammatory, immunosuppressant	57
					Polyhexamethylene biguanide	10			Phenothiazines	31			Antiprotozoal	55
					Clotrimazole	9			Phenylethanolamine	31			Antipsychotic	53
					Metronidazole	8			Alkaloids	30			Antidepressant	52
					Posaconazole	8			Steroid	29			antiallergic	47
					Itraconazole	7			Imidazoles	28			anesthetic	39
					Natamycin	7			Piperidines	27			Anticonvulsant	33
					Pyrimethamine	7			Dipeptides	25			antihypertensive	32
					Azithromycin	6			Estrane steroids	25			Antiviral	30
					Chloroquine	6			Imidazoline	22			Antidiabetic (Treatment of type 2 diabetes)	28
					Chlorpromazine	5			Aminoglycosides	21			Analgesic	27
					Erythromycin	5			Benzamides	21			antihyperlipidemic	27
					Neomycin	5			Macrolide	21			Antiseptic	27
					Nystatin	5			Quinazolines	20			Muscle relaxant	26
					Pentamidine	5			Tetracyclines	20			Parkinson's disease	24
					Rifampicin	5			Phenols	19			Sedative, hypnotic	23
					Sulfamethoxazole	5			Diphenylmethanes	18			Diagnostic agent	22
					Amlodipine	4			Sulfonamides	18			Hormone replacement therapy	22
					Atorvastatin	4			Piperazines	17			Antiretroviral	21
					Auranofin	4			Thiol	17			Anthelmintic	20
					Chloramphenicol	4			Azoles	16			Antiarrhythmic	20
					Chlorhexidine digluconate	4			Benzodiazepines	15			Antiulcer	20
					Clarithromycin	4			Bisphosphonate	15			Antiemetic	19
					Emetine	4			Nucleoside analogues	15			Antimigraine	19
					Haloperidol	4			Biguanides	14			contraceptive	19
					Isoniazid	4			Tropane alkaloids	14			Dermatologic agent	19
					Methotrexate	4			Amide	13			Anti-inflammatory	16
					Paromomycin sulfate	4			Biphenyls	13			Antiglaucoma agent	16
					Povidone iodine	4			Propionic acid	13			antimalaric	16
					Primaquine	4			Carbamate	12			Antispasmodic	15
					Quinine	4			Dihydropyridine	12			Cancer	14
					Retapamulin	4			Ethylenediamine	12			Decongestant	14
					Roxithromycin	4			Guanidines	12			Disinfectant, antiseptic	14
					Simvastatin	4			Macrolides	12			Antiparasitic	13
					Trimethoprim	4			Pyridine	12			Cardiovascular disease	13
					Vorinostat	4			Retinoid	12			Treatment of gastrointestinal spasms	13
					Amiodarone	3			Diamidines	11			Antiallergic	12
					Apomorphine	3			Ester	11			NOT FOUND	12
					Artemisinin	3			Naphthalenes	11			Laxative	11
					Artesunate	3			Peptides	11			antiseptic	10
					Atovaquone	3			Phenol esters	11			diagnostic agent	10
					Benzalkonium chloride	3			Quinidines	11			Antioxidant	9
					Bortezomib	3			Triazoles	11			Antiplatelet	9
					Chlorprothixene	3			alkyl-phenylketones	10			Bronchodilator (Treatment of asthma and chronic obstructive pulmonary disease (COPD))	9
					Ciclopirox	3			Catecholamine	10			Investigational use in cancer treatment	9
					Ciprofloxacin	3			Ethanolamine	10			Antihelmintic	8
					Clemastine	3			Nitroimidazoles	10			Diuretic	8
					Clofarabine	3			Pregnane steroid	10			erectile dysfunction	8
					Digoxin	3			Acridines	9			Immunosuppressant	8
					Dirithromycin	3			Barbiturate	9			Investigational use in metabolic disorders	8
					Erythromycin ethylsuccinate	3			Benzophenones	9			Vasodilator (Treatment of peripheral vascular disease)	8
					Flucytosine	3			Dibenzazepines	9			Anesthetic	7
					Fludarabine phosphate	3			Hydrazide	9			Antiasthmatic	7
					Fluvastatin	3			Nitrofurans	9			Anticoagulant	7
					Furosemide	3			Phenethylamine	9			Antitussive	7
					Gatifloxacin	3			Polyenes	9			antihypotensive	6
					Gemcitabine	3			4-Aminoquinolines	8			antineoplastic, contraceptive, hormone replacement therapy	6
					Gentamicin	3			Anthracycline	8			antiprotozoal	6
					Indomethacin	3			Benzoic acid esters	8			Antipsoriatic	6
					Levofloxacin	3			Benzothiadiazines	8			Contrast agent for X-ray	6
					Loperamide	3			Ergoline	8			Insecticide	6
					Mefloquine	3			Polypeptides	8			Research reagent	6
					Micafungin	3			Pyrazolones	8			sweetener	6
					Nitazoxanide	3			Sulfonylurea	8			Treatment of asthma, bronchospasm	6
					Ornidazole	3			Tertiary amine	8			Treatment of asthma, chronic obstructive pulmonary disease (COPD)	6
					Oxytetracycline	3			Thiazide	8			Treatment of chronic obstructive pulmonary disease (COPD)	6
					Paromomycin	3			Vinca alkaloid	8			UV protector	6
					Phenytoin	3			Alpha amino acid amides	7			Vasodilator (Treatment of angina pectoris)	6
					Pitavastatin	3			Benzanilides	7			Alzheimer's disease	5
					Polymyxin B	3			Fatty acids	7			Antianginal	5
					Prochlorperazine	3			Halobenzoic acids	7			anticoagulant	5
					Procyclidine	3			Lincosamides	7			Antiglaucoma	5
					Propamidine	3			Organophosphate	7			Flavoring agent	5
					Propamidine isethionate	3			Phenoxybenzamine	7			Psychiatric disorders	5
					Spiramycin	3			Phenylpropanoic acids	7			Thyroid hormone replacement	5
					Streptomycin sulfate	3			Pyrimidine	7			Treatment of benign prostatic hyperplasia (BPH)	5
					Sulfaguanidine	3			Salicylate	7			analgesic	4
					Sulfanilamide	3			Salicylic acid	7			analgesic, anti-inflammatory, antipyretic	4
					Sulphadiazine	3			Tyrosols	7			Anti-inflammatory, Analgesic, Antipyretic	4
					Terbinafine	3			Xanthines	7			Antibacterial, antifungal	4
					Terbinafine HCl	3			8-Aminoquinoline	6			Antidepressant	4
					Tetracycline	3			Acylaminobenzoic acid	6			Antiemetic, Antivertigo	4
					Tigecycline	3			Alkylamine	6			Antimalaric	4
					Tinidazole	3			Benzenesulfonamides	6			Antimigraine, antivertigo	4
					Tobramycin	3			Carbazoles	6			antiretroviral	4
					Trifluoperazine	3			Chromones	6			Antiseizure	4
					5-Fluorocytosine	2			Ergot alkaloid	6			Anxiolytic	4
					5-Fluorouracil	2			Inorganic salt	6			Gastric acid suppressor	4
					Abacavir sulfate	2			Morphinans	6			Hepatoprotective	4
					Acarbose	2			Nitrogen mustard compound	6			mucolytic agent	4
					Acemetacin	2			Nitrosoureas	6			Neurological diseases	4
					Acetaminophen	2			Phenylmethylamines	6			Smoking cessation aid	4
					Acetanilide	2			Phenylpyrazoles	6			Treatment of hyperthyroidism	4
					AcetylCystseine	2			Pyrimidine analogues	6			Treatment of osteoporosis	4
					Acetylsalicylic acid	2			Pyrimidines	6			Acne vulgaris	3
					Acipimox	2			Quinolone	6			Alzheimer's disease (Investigational)	3
					Acitretin	2			Statins	6			Antacid	3
					Adapalene	2			Sugar alcohol	6			Anti-inflammatory, pain	3
					Adefovir dipivoxil	2			Thiazoles	6			Antidiarrheal	3
					Adenine	2			Thiazolidinedione	6			antiemetic, antivertigo	3
					Adenosine	2			Tryptamines	6			antifungal	3
					Adiphenine HCl	2			Alcohol	5			antiglaucoma	3
					Agomelatine	2			Alpha amino acid esters	5			Antihistamine	3
					Albendazole	2			Alpha amino acids	5			Antihyperlipidemic	3
					Alexidine HCl	2			Aminopyrazines	5			antiphyschotic	3
					Alfacalcidol	2			Aminosalicylate	5			Antirretroviral	3
					Alfuzosin HCl	2			Artemisinins	5			Antiseptic, disinfectant	3
					Allopurinol	2			Benzofurans	5			antitussive	3
					Allylthiourea	2			Bile acid	5			antiviral	3
					Alprostadil	2			Carbapenem	5			anxiolytic	3
					Altrenogest	2			Carnitines	5			decongestant	3
					Altretamine	2			Coumarin	5			Disinfectant	3
					Amikacin sulfate	2			Delta valerolactones	5			diuretic agent	3
					Aminoglutethimide	2			Echinocandins	5			Expectorant	3
					Aminophylline	2			Hydantoin derivative	5			Herbicide	3
					Aminothiazole	2			Indole	5			insecticide	3
					Amisulpride	2			Indolines	5			Investigational use in cognitive disorders	3
					Amorolfine	2			Isoquinoline alkaloid	5			Research tool for studying serotonin receptors	3
					Amoxapine	2			Macrocyclic lactone	5			Reversal of opioid overdose	3
					Amoxicillin	2			Macrolactams	5			Sedative, Analgesic	3
					Amphotericin B-AgNPs	2			Nucleosides	5			Stimulant	3
					Ampiroxicam	2			Organomercurials	5			tachycardia	3
					Amprenavir	2			phenanthrenes	5			Treatment of heart failure	3
					Anastrozole	2			Phenylpropylamines	5			Treatment of heavy metal poisoning	3
					Anidulafungin	2			Polyphenol	5			treatment of iron overload	3
					Aniracetam	2			Purine nucleosides	5			Treatment of osteoporosis, Paget's disease	3
					Anisindione	2			Pyrazoles	5			Tuberculosis	3
					Antipyrine	2			Thioamide	5			type 2 diabetes mellitus	3
					Aprepitant	2			Thyroid hormone	5			Alcohol deterrent (Treatment of chronic alcoholism)	2
					Arecoline	2			Triphenylethylene	5			alzheimer's disease	2
					Argatroban	2			Triptan	5			analgesic and antipyretic	2
					Aripiprazole	2			Acridine	4			Analgesic, anti-inflammatory	2
					Artemether	2			Allylamine	4			analgesic, anti-inflammatory, antipyretic, anti platelet aggregation	2
					Ascorbic acid	2			Aralkylamines	4			anesthetic, analgesic	2
					Aspartame	2			Aryl-phenylketones	4			anthelmintic	2
					Atomoxetine HCl	2			Benzazepine	4			anti-inflammatory	2
					Atorvastatin calcium	2			Benzhydryl	4			Anti-inflammatory, antispasmodic	2
					Atracurium besylate	2			Benzisoxazole	4			anti-inflammatory, immunosupressant	2
					Atropine	2			Benzylethers	4			antiallergic, antiasthmatic	2
					Avobenzone	2			Benzylisoquinolines	4			antiallergic, sedative	2
					Azaperone	2			Butyrophenone	4			antiallergic, Sedative	2
					Azathioprine	2			Camptothecin	4			Antibacterial	2
					Azilsartan medoxomil	2			Carbamate ester	4			Antibacterial, Antifungal	2
					Azithromycin dihydrate	2			Carboxylate	4			Antibacterial, antiprotozoal	2
					Azlocillin sodium	2			Catechols	4			Antibacterial, Antiprotozoal	2
					Aztreonam	2			Chlorobenzenes	4			antidepressant	2
					Bacitracin	2			Choline	4			Antidepressant, Analgesic	2
					Beclomethasone dipropionate	2			Cycloheptathiophenes	4			Antidote for Organophosphate Poisoning, induce mydriasis, motion sickness, bradycardia	2
					Benfotiamine	2			Delta amino acid	4			antiemetic	2
					Benserazide	2			Dibenzocycloheptenes	4			Antiepileotic	2
					Bentiromide	2			Dicarboxylic acids	4			Antiglaucoma agent, xerostomia	2
					Benzbromarone	2			Flavonoid	4			antigout	2
					Benzethonium chloride	2			Gadolinium chelate	4			Antigout	2
					Benzocaine	2			Gamma amino acid	4			Antimetabolites	2
					Benzoic acid	2			Gluconic acid	4			antineoplastic, anemia	2
					Benzthiazide	2			Glycopeptide	4			antineoplastic, contraceptive	2
					Bephenium hydroxynapthoate	2			Guanosine analog	4			antineoplastic, Photosensitizing Agent	2
					Bergapten	2			Hydroxy acids	4			Antiobesity	2
					Beta-carotene	2			Imidazothiazole	4			Antiprotozoal, Antibacterial	2
					Betamethasone	2			Monoalkylamines	4			Antiprotozoal, antifungal	2
					Betamethasone valerate	2			Oxazolidinone	4			antipruritic	2
					Betamipron	2			Phenylalanine	4			antiretroviral	2
					Betaxolol	2			Phenylbutylamines	4			Antirheumatic	2
					Bexarotene	2			Phenylpiperidines	4			Antirheumatic, antigout	2
					Bezafibrate	2			Phenylpropanes	4			Antiseptic, abortifacient	2
					Bicalutamide	2			phenylpyrimidines	4			Antiseptic, Disinfectant	2
					Bifonazole	2			Pyrimedines	4			antispasmodic	2
					Bimatoprost	2			Pyrrolidone	4			anxiolytic, anticonvulsant	2
					Bisacodyl	2			Quinolinone	4			Bone resorption inhibitor (Treatment of Paget's disease, hypercalcemia, and osteoporosis)	2
					Bisoprolol	2			Tetraalkylammonium salt	4			Cerebral vasodilator, nootropic	2
					Brinzolamide	2			Thienopyridine	4			Chemoprotective Agent	2
					Bromocriptine mesylate	2			Thioxanthene	4			Coccidiostats	2
					Brompheniramine	2			Vitamin D analogue	4			Cognitive enhancer	2
					Broxyquinoline	2			Vitamin D3 analogue	4			Convulsant (Research tool for studying epilepsy)	2
					Brucine	2			Acetic acid	3			Cramps, spasms of the stomach and intestines, IBS	2
					Budesonide	2			Adamantane	3			dermatoses	2
					Bufexamac	2			Alpha-2 adrenergic agonist	3			diuretic	2
					Bumetanide	2			Alpha amino acid	3			Diuretic, Osmotic agent	2
					Busulfan	2			Amino sugar	3			Erectile dysfunction	2
					Butacaine	2			Amphenicols	3			Heart disorders	2
					Butenafine	2			Anabolic steroid	3			hemorrhage	2
					Butenafine HCl	2			Anilides	3			Hemostatic (bleeding control)	2
					Cabazitaxel	2			Aniline	3			Hormone precursor	2
					Calcitriol	2			Anthracenes	3			Hormone replacement, Contraceptive	2
					Calcium gluceptate	2			Antimetabolites	3			hyperthyroidism	2
					Candesartan	2			Aromatic amide	3			Influenza, Parkinson’s disease	2
					Capecitabine	2			Azo dye	3			Investigational use in neurological disorders	2
					Captopril	2			Benzene	3			Ménière's disease	2
					Carbachol	2			Benzisothiazole	3			Metabolic disturbances	2
					Carbadox	2			Benzoic acid	3			Miosis, cataract	2
					Carbamazepine	2			Benzothiazoles	3			mucus hypersecretion	2
					Carbarsone	2			Benzylpiperidines	3			mydriatic agent	2
					Carbenoxolone Sodium	2			Beta-lactams	3			Osteoporosis	2
					Carbimazole	2			Carboxylic acid	3			ovulation inductor	2
					Carboplatin	2			Cationic polypeptide	3			parkinsonism	2
					Carmofur	2			Chlorinated phenol	3			Parkinsonism	2
					Carprofen	2			Cinnamic acids	3			Photosensitizer	2
					Carvedilol	2			Cyclic lipopeptides	3			preservative	2
					Caspofungin	2			Cyclohexane	3			Prevention and treatment of postpartum hemorrhage	2
					Cefaclor	2			Cyclohexanols	3			Prevention of hemorrhagic Cystsitis caused by ifosfamide	2
					Cefdinir	2			Dialkylarylamines	3			Research tool for studying enzyme inhibition	2
					Cefditoren pivoxil	2			Diaminopyrimidine	3			rhinitis and seasonal allergies	2
					Ceftiofur HCl	2			Diarylethers	3			Sedative, analgesic	2
					Celecoxib	2			Diarylmethane	3			Short-term control of heart rate and blood pressure	2
					Cephalexin	2			Diarylthioethers	3			Sunburn	2
					Cepharanthine	2			Dibenzoxazepines	3			Surfactant	2
					Chlorhexidine diacetate	2			Dibenzoxepine	3			thrombocythaemia	2
					Chlorocresol	2			Dihydropyridinecarboxylic acid	3			Topical and hemostatic vasoconstrictor	2
					Chlorothiazide	2			Diphenylpyrroles	3			Treatment of anemia, muscle wasting	2
					Chloroxine	2			Disaccharide	3			treatment of asthma	2
					Chlorpropamide	2			Eicosanoids	3			Treatment of bradycardia, heart block	2
					Chlorquinaldol	2			Fibrate	3			Treatment of cognitive disorders	2
					Chlorzoxazone	2			Folate	3			treatment of Cystsinosis and hyperpigmentation	2
					Chromocarb	2			Hybrid peptides	3			Treatment of gastrointestinal motility disorders	2
					Cidofovir	2			Hydantoin	3			Treatment of heart failure and atrial arrhythmias	2
					Cilostazol	2			Indazole	3			Treatment of heart failure and cardiogenic shock	2
					Cimetidine	2			Indole alkaloid	3			Treatment of heart failure, atrial fibrillation	2
					Cinchophen	2			Indoleacetic acid	3			Treatment of hypercalcemia, osteoporosis	2
					Cinoxacin	2			Iridoid glycoside	3			treatment of hyponatremia	2
					Cisplatin	2			Isoflavone	3			Treatment of hypotension, shock	2
					Cladribine	2			Isoxazole	3			Treatment of myasthenia gravis	2
					Climbazole	2			Meglitinide	3			Treatment of myasthenia gravis, reversal of neuromuscular blockade	2
					Clinafoxacin HCl	2			Monoterpene	3			treatment of ocular pain and inflammation	2
					Clindamycin	2			Morpholine	3			Treatment of opioid withdrawal symptoms	2
					Clindamycin HCl	2			Mycophenolic acid	3			treatment of overactive bladder	2
					Clobetasol propionate	2			Naftifine	3			Treatment of pheochromocytoma	2
					Clofazimine	2			Naphthoquinones	3			treatment of Radiolucent cholesterol gallstones	2
					Clofibrate	2			Nicotinic acid	3			Treatment of respiratory depression	2
					Clofibric acid	2			Nitrate ester	3			Treatment of shock, heart failure, and hypotension	2
					Clofoctol	2			Nucleoside	3			treatmente of osteoporosis and hypercalcemia	2
					Clopidogrel	2			O-xylenes	3			treatmente of Overactive bladder	2
					Clorgyline HCl	2			Oligopeptides	3			type 1 hypersensitivity reactions, hypotension from septic shock, induce mydriasis during intraocular surgeries	2
					Clorsulon	2			Oxazolidinedione	3			urinary retention	2
					Closantel	2			Oxicam	3			Used in biochemical research	2
					Clozapine	2			Phenoxyacetic acid	3			vasoprotector	2
					Colistimethate sodium	2			Phenoxyisobutyrate	3			Abortifacient	1
					Colistin sulfate	2			Phenylacetamides	3			Acaricide, insecticide	1
					Cortisone acetate	2			Phenylbenzamines	3			Acidulant (Industrial use)	1
					Coumarin	2			Phenylpropanoids	3			Adjunct in cancer therapy	1
					Creatinine	2			Podophyllotoxins	3			Aid in smoking cessation	1
					Cyclamic acid	2			Propargylamine	3			airway secretolytic therapy	1
					Cyclandelate	2			Purine analog	3			Allergic rhinitis, urticaria	1
					Cyclosporine	2			Purine nucleoside analog	3			Amyotrophic lateral sclerosis, stroke	1
					Cyromazine	2			Pyrazolopyrimidinone	3			Analeptic (Treatment of respiratory depression)	1
					Cytarabine	2			Pyrimidine nucleoside	3			Analgesic and antipyretic	1
					Dacarbazine	2			Pyrroleacetic acid	3			Analgesic, antipyretic	1
					Daptomycin	2			Quinuclidines	3			Analgesic, Antipyretic	1
					Dasatinib	2			Salicylanilide	3			Analgesic, antipyretic, otitis media	1
					Decitabine	2			Succinimide	3			Analgesic, antiseptic	1
					Decoquinate	2			Taxane	3			analgesic, antitussive	1
					Deferasirox	2			Tetrahydroisoquinolines	3			Analgesic, antitussive	1
					Deferiprone	2			Triazene	3			Anesthetic, antineoplastic	1
					Deflazacort	2			Tricyclic compound	3			anibacterial	1
					Desipramine	2			Urea	3			antacid	1
					Desloratadine	2			Vitamin B2	3			antesthetic	1
					Desonide	2			Vitamin B3	3			anti-infective	1
					Dexamethasone	2			Vitamin B6	3			anti-inflammatory and antineoplastic	1
					Dexamethasone acetate	2			_x000D_ Benzothiadiazines	2			anti-inflammatory and antipruritic	1
					Dexlansoprazole	2			1,3-diarylpropanoids	2			Anti-inflammatory, Analgesic	1
					Diazepam	2			4,6-disubstituted 2-deoxystreptamines	2			anti-inflammatory, antipruritic	1
					Dibenzothiophene	2			acetanilides	2			Anti-rheumatic	1
					Dichlorisone acetate	2			Acyl cholines	2			Antiacne	1
					Diclazuril	2			Alkylphospholipids	2			antiallergic, antitussive	1
					Diclofenac	2			Aminobenzene sulfonamides	2			Antibacterial, anthelmintic, algaecide	1
					Diclofenac sodium	2			Aminobenzoic acid	2			Antibacterial, Antiprotozoal, antitumor	1
					Didanosine	2			Aminocoumarin	2			Antibiotic	1
					Diethylstilbestrol	2			Aminocyclitol	2			Antibiotic, antineoplastic	1
					Difloxacin HCl	2			Aminosalicylic acid	2			anticonvulsant, analgesic, antimanic	1
					Difluprednate	2			Androgen	2			Anticonvulsant, Mood stabilizer	1
					Diltiazem HCl	2			Androstane steroids	2			Antidiabetic	1
					Dimethyl fumarate	2			Anthracenedione	2			antidiuretic	1
					Diminazene aceturate	2			Anthraquinone	2			Antidote for acetaminophen	1
					Diperodon HCl	2			Aporphines	2			Antidote for Barbiturate Poisoning	1
					Dipyridamole	2			Aryloxypropanolamine	2			antidote for opioid overdose	1
					Disulfiram	2			Ascorbic acid	2			Antiemetic, Prokinetic (treatment of gastrointestinal motility disorders)	1
					Docetaxel	2			Avermectin	2			Antifibrinolytic	1
					Docosanol	2			Azapeptide	2			Antifibrotic agent (amyloidosis)	1
					Dofetilide	2			Azaspirodecanedione derivative	2			Antifungal + Anti-inflammatory	1
					Domperidone	2			Benzenoids	2			Antifungal + Antiseptic	1
					Doxapram HCl	2			Benzocycloheptapyridines	2			antifungal, preservative	1
					Doxifluridine	2			Benzodioxoles	2			antihelmintic	1
					Doxofylline	2			Benzoxazine	2			Antihypertensive, Antiarrhythmic	1
					Doxorubicin	2			Benzoxazole	2			antihypertensive, treatment for alopecia	1
					Doxycycline	2			Bile acid derivative	2			Antimicrobial	1
					Droperidol	2			Biogenic amine	2			Antimicrobial, antimalaric	1
					Dropropizine	2			Biotin	2			Antimicrobial/Antiseptic	1
					Drospirenone	2			Biphenyl tetrazole	2			Antimigraine, Vasoconstrictor	1
					Dutasteride	2			Bipyridine	2			Antioxidant, anti-inflammatory	1
					Dydrogesterone	2			Bis-tetrahydrofuran	2			Antiparasitics	1
					Dyphylline	2			Branched-chain carboxylic acid	2			antiplatelent agent	1
					Edaravone	2			Carboxamide	2			Antiplatelet, Vasodilator	1
					Emtricitabine	2			Carboximidic acid	2			Antiprotozoal antifungal	1
					Enoxacin	2			Carboxylic acid ester	2			Antiprotozoal antifungal	1
					Enrofloxacin	2			Cardiac glycoside	2			antiprotozoal, antiamebic	1
					Entacapone	2			Cephamycins	2			Antiprotozoal, Antifungal	1
					Eplerenone	2			Chloramphenicol	2			Antiprotozoal, Antifungal, Antibacterial	1
					Erdosteine	2			Chloroquinolines	2			antiprotozoal, antihelmintic, antifungal	1
					Estradiol	2			Cinchona alkaloid	2			Antiprotozoals, anthelmintics	1
					Estradiol valerate	2			Cyclopropane	2			Antipruritic	1
					Estriol	2			Cyclopropylamine	2			antipruritic, scabicidal	1
					Estrone	2			Cyclopyrrolone	2			Antipsychotic, Antiemetic	1
					Ethinyl estradiol	2			Dibenzothiazepine	2			Antipsychotic, hypnotic, sedative	1
					Ethionamide	2			Dichlorobenzenes	2			antipyretic	1
					Ethisterone	2			Digitalis derivative	2			Antiretroviral	1
					Ethoxzolamide	2			Diol	2			antirheumatic, prevention of renal transplant rejection	1
					Ethynodiol diacetate	2			Diphenylbutylpiperidine	2			antiseptic	1
					Etodolac	2			Diphenylethers	2			Antiseptic, preservative	1
					Etomidate	2			Diphenylpiperazine	2			antispasmodic	1
					Etoposide	2			Diterpene	2			antispasmodic, choleretic, and cholekinetic	1
					Everolimus	2			Diterpenoid	2			antitumor (RESEARCH ONLY)	1
					Exemestane	2			Fatty acid ester	2			Antitussive, decongestant	1
					Ezetimibe	2			Fenamate	2			anxiety disorders	1
					Famciclovir	2			Fluorinated ether	2			Anxiety disorders, panic disorder	1
					Famotidine	2			Glutamic acid derivative	2			Anxiety disorders, panic disorder, insomnia	1
					Famprofazone	2			Glycosylamines	2			Anxiolytic, Sedative, Muscle relaxant	1
					Febuxostat	2			Halopyrimidines	2			aphthous ulcers	1
					Felbamate	2			Histone deacetylase inhibitor	2			Appetite suppressant	1
					Felodipine	2			Hybrid glycopeptide	2			Astringent	1
					Fenbendazole	2			Hydroquinolines	2			Attention deficit hyperactivity disorder	1
					Fenofibrate	2			Hydroxyquinoline	2			attention deficit hyperactivity disorder (ADHD)	1
					Finasteride	2			Hypoxanthines	2			Azoles	1
					Florfenicol	2			Imino sugar	2			benign prostatic hypertrophy (BPH).	1
					Floxuridine	2			Indanediones	2			biocide, preservative	1
					Fluconazole-AgNPs	2			Indanes	2			Bioenhancer	1
					Fludarabine	2			Indazoles	2			biomarker for nicotine exposure	1
					Flumazenil	2			Indoleamine	2			bittering agent	1
					Flumequine	2			Isoindolones	2			boost the effect of HIV medications	1
					Flumethasone	2			Isoquinoline	2			bronchodilator in cases of asthma, bronchitis and other respiratory diseases	1
					Fluocinolone acetonide	2			Isothiocyanate	2			Bronchopulmonary dysplasia (BPD), respiratory depression, apnea of prematurity	1
					Fluocinonide	2			Isoxazolines	2			Calcium-channel blocker	1
					Flurbiprofen	2			Ketone	2			cancer prevention and menopause	1
					Flutamide	2			l-alpha-amino acids	2			Cataract	1
					Fluticasone propionate	2			Mercaptoethylamine	2			chelating and radioprotective agent (RESEARCH USE ONLY)	1
					Fulvestrant	2			Methanesulfonanilide	2			choleretic and biliary antispasmodic	1
					Gabapentin	2			Methylpyridines	2			cicatrization helper	1
					Gallamine triethiodide	2			Mineralocorticoid	2			coccidiostat	1
					Ganciclovir	2			Naphthylamine	2			Cognitive enhancer (treatment of neurodegenerative diseases)	1
					Gefitinib	2			Nicotinamide	2			constipation	1
					Gemcitabine HCl	2			Nitrogen mustard	2			contraceptive and menstrual disorders	1
					Gemfibrozil	2			Nitrosyl-cyanoferrate complex	2			control of postpartum hemorrhage and uretine atony	1
					Gestodene	2			Nonsteroidal estrogen	2			Convulsant	1
					Gliclazide	2			Nucleotide	2			Convulsant (Research tool for studying neurological disorders)	1
					Glimepiride	2			Organic amine	2			Coronary vasodilator (Treatment of angina pectoris and coronary insufficiency)	1
					Glipizide	2			Organoarsenic	2			cosmetic biocide	1
					Gliquidone	2			Organosulfonic acid	2			cumulative renal toxicity, xerostomia	1
					Granisetron HCl	2			Organosulfur	2			Decongestant, bronchodilator, vasopressor	1
					Guaifenesin	2			Papaverine	2			Detoxifying	1
					Guanabenz	2			Pheniramines	2			Diabetes mellitus	1
					Guanabenz acetate	2			Phenolic acid	2			Diabetic complications	1
					Halobetasol propionate	2			Phenylmorpholines	2			diabetic kidney disease	1
					Hexamidine-diisethionate	2			Phenylpiperazine	2			Diagnostic agent, dietary supplement	1
					Homatropine bromide	2			Phenylquinolines	2			Diagnostic agent, food coloring	1
					Hydrastinine HCl	2			Phosphinic acid	2			diagnostic reagent	1
					Hydrochlorothiazide	2			Phospholipid	2			Disinfectant, antiseptic, preservative	1
					Hydrocortisone	2			Phosphonic acid	2			disinfectant/antiseptic	1
					Hydroxystilbamidine isethionate	2			Phthalazine	2			Drug excipient	1
					Hydroxyurea	2			Phthalazinones	2			edema	1
					Hygromycin B	2			Phthalimides	2			Electrolyte supplement	1
					Hyoscyamine	2			Platinum complex	2			Emollient	1
					Ibuprofen	2			Pleuromutilins	2			emollient and emulsifier in formulations	1
					Idebenone	2			Polyamine	2			Excipient	1
					Idoxuridine	2			Polyether	2			Excipient, Antifungal	1
					Ifosfamide	2			Polymyxin	2			Expectorant, flavoring agent	1
					Imatinib	2			Porphyrin	2			Gastric disorders, antidiarrheals	1
					Imiquimod	2			Prostacyclin analog	2			gastrointestinal discomfort, H. pylori infection	1
					Indapamide	2			Prostaglandin	2			gastrointestinal motility disorders	1
					Ipratropium bromide	2			Prostaglandin Analog	2			Gastrointestinal recovery	1
					Irbesartan	2			Psoralen	2			Glaucoma	1
					Irinotecan HCl trihydrate	2			Pteridine	2			Growth promoter	1
					Isavuconazole	2			Pyranone	2			hemostatic	1
					Isotretinoin	2			Pyrazolopyrimidine	2			Homeopathic product	1
					Isovaleramide	2			Pyrethroid	2			Hormonal contraception and menstrual disorders	1
					Isoxicam	2			Pyridine derivatives	2			Hormone modulator	1
					Isradipine	2			Pyridinium	2			Hutchinson–Gilford syndrome	1
					Ivacaftor	2			Quinazolinamines	2			hyperammonaemia	1
					Ivermectin	2			Quinoline carboxamides	2			Hypercalcemia, secondary Hyperparathyroidism (HPT)	1
					Ketoprofen	2			Quinones	2			hyperphosphatemia	1
					Ketorolac	2			Quinoxalines	2			hyperprolactinemia, acromegaly, parkinsonism, type 2 diabetes mellitus	1
					Lamivudine	2			Serine	2			hyperprolactinemic disorders	1
					Lamotrigine	2			Sialic acid	2			hyperthyroidism	1
					Lansoprazole	2			Sinthetic vitamin E	2			Hyperthyroidism, Graves’ disease	1
					Lapatinib	2			Spirolactone	2			Hyperuricemia	1
					Lenalidomide	2			Steroid esters	2			hypocalcaemia	1
					Letrozole	2			steroid lactones	2			Immunostimulant	1
					Levetiracetam	2			Steroids	2			Immunosuppressant for organ transplantation, atopic dermatitis	1
					Levodopa	2			Stilbenes	2			Immunosuppressant, antineoplastic	1
					Levonorgestrel	2			Strogen	2			immunosupressant	1
					Levosimendan	2			Sulfanilides	2			Impetigo	1
					Levosulpiride	2			Sulfone	2			induce miosis, reduce intraocular pressure	1
					Lidocaine	2			Sulfonic acid	2			Induction of labor and cervical ripening	1
					Linagliptin	2			Tetracyclic	2			Induction of labor and termination of pregnancy	1
					Lincomycin HCl	2			Tetrahydropyrimidine	2			Industrial and laboratory use	1
					Linezolid	2			Tetralins	2			Industrial use only	1
					Liranaftate	2			Thiocarbamate	2			Inflammatory disease	1
					Lisinopril	2			Thiophene	2			Insect growth regulato	1
					Lithium citrate	2			Triazinone	2			insect growth regulator	1
					Lomustine	2			Triazolopyridine	2			Insect growth regulator	1
					Lonidamine	2			Tricarboxylic acid	2			insect repellent	1
					Lopinavir	2			Tricyclic	2			Insecticide, Anthelmintic	1
					Loratadine	2			Tricyclics	2			insulin secretion modulation	1
					Lornoxicam	2			Trifluoromethylbenzenes	2			Intermediate in the synthesis of paracetamol	1
					Lovastatin	2			Triphenylmethane dye	2			intraocular pressure (IOP)	1
					Lumefantrine	2			Triterpenoid saponin	2			intraocular pressure (IOP), facial erythema of rosacea	1
					Meclocycline sulfosalicylate	2			Triterpenoids	2			Investigational use in erectile dysfunction	1
					Medetomidine HCl	2			Tropane	2			Investigational use in gastrointestinal disorders	1
					Medroxyprogesterone acetate	2			Uracil	2			Investigational use in liver disorders	1
					Medrysone	2			Vitamin A	2			Investigational use in neurodegenerative diseases	1
					Mefenamic acid	2			Xanthene dye	2			Investigational use in neurological diseases	1
					Megestrol acetate	2			Zinc complex	2			Lice	1
					Meglumine	2			_x000D_ Triazinanes	1			Lice, scabies	1
					Melatonin	2			2-arylethylamines	1			liver function support	1
					Meloxicam	2			2-phenylindoles	1			manufacturing of anticoagulant drugs	1
					Menadione	2			2,3-Benzodiazepine	1			Mast cell stabilizer, Prevention of asthma and allergic rhinitis	1
					Mepiroxol	2			2,6-Dimethylpiperidine	1			Medical abortion, treatment of Cushing's syndrome	1
					Mequinol	2			20-oxosteroids	1			memory and attention disturbances associated with brain disorders	1
					Mercaptopurine	2			4-Quinolines	1			Metabolic diseases	1
					Meropenem	2			6-Aminopurines	1			Metabolic disorders	1
					Mesna	2			8-hydroxyquinoline	1			Miscarriage and labour prevention	1
					Mestranol	2			9-azabicyclo[3.3.1]nonane derivatives	1			Mood stabilizer	1
					Methazolamide	2			Aazoles	1			Mucolytic	1
					Methimazole	2			Acetaminophen Impurity	1			Mydriatic	1
					Methocarbamol	2			Acetanilides	1			Neuroprotective agent, free radical scavenger (Treatment of amyotrophic lateral sclerosis (ALS) and ischemic stroke)	1
					Methoxsalen	2			Acetohydroxamic acid	1			Niemann-Pick disease type C (NPC)	1
					Methyclothiazide	2			Acoziborole	1			Obstructive sleep apnea (OSA), narcolepsy, shift work disorder	1
					Methylprednisolone	2			Acridine derivative	1			ocular hypertension	1
					Methylthiouracil	2			Actinomycin	1			Parasitic infections	1
					Meticrane	2			Acylsalicylic acid	1			pesticide	1
					Metolazone	2			Adenosine analog	1			Photosensitizer (Treatment of actinic keratosis)	1
					Metrizamide	2			Alcaloide + antioxidant	1			Photosensitizer (Treatment of psoriasis, vitiligo)	1
					Mifepristone	2			Alkali metal salt	1			Plasticizer (Industrial use)	1
					Miglitol	2			alkene	1			precursor of antineoplastic drugs	1
					Milnacipran HCl	2			Alkyl sulfate	1			Preservative	1
					Milrinone	2			Alkylamine derivative	1			Preservative and antioxidant in food	1
					Minocycline	2			Alkylated phospholipids	1			Preservative and antioxidant in products	1
					Minoxidil	2			Alkyldiarylamines	1			preservative, Topical Treatment for Skin Conditions	1
					Mirtazapine	2			Alkylphosphocholine	1			prevent nephrotoxicity by panipenem	1
					Misoprostol	2			Alpha-keto acid	1			prevent ovulation	1
					Mitotane	2			Amine	1			Prevention of anthracycline-induced cardiotoxicity	1
					Moclobemide	2			Amino acid derivative	1			Prevention of dental caries	1
					Moguisteine	2			Amino alcohol	1			Radiocontrast agent	1
					Mometasone furoate	2			Amino ester	1			reduce gastric acid secretion	1
					Monobenzone	2			Aminobenzamides	1			Research tool for studying Parkinson's disease	1
					Montelukast sodium	2			Aminocaproic Acid	1			Retinoid	1
					Moxifloxacin HCl	2			Aminocyclitol glycosides	1			Reversal of benzodiazepine sedation or overdose	1
					Mycophenolate mofetil	2			Aminoketone	1			reversal of opioid effects	1
					Nabumetone	2			Aminolevulinic acid	1			Sclerosing agent	1
					Nadifloxacin	2			Aminonucleoside	1			severe vasomotor symptoms associated with menopause, postmenopausal osteoporosis_x000D_	1
					Nalidixic acid	2			aminophenyl ethers	1			Shock, acute circulatory failure	1
					Naloxone HCl	2			Aminopolycarboxylic acid	1			skin-lightening agent	1
					Naltrexone HCl	2			Aminoquinoline	1			Skin conditions	1
					Naproxen	2			Aminosugar	1			Skin protectant, Wound healing agent	1
					Nateglinide	2			Aminotoluenes	1			skin ulcers	1
					Nebivolol	2			Amphetamine	1			Smooth muscle relaxant, vasodilator	1
					Nefiracetam	2			Amphotericin B	1			Solvent	1
					Nelarabine	2			Androstanolone	1			Spasmolytic, choleretic (Treatment of biliary and gastrointestinal spasms)	1
					Neomycin sulfate	2			Anionic surfactant	1			Spermicide, contraception	1
					Nepafenac	2			Anthraquidone	1			Sterilizing agent	1
					Netilmicin sulfate	2			anthraquinone glycoside	1			Stroke, embolism, thrombosis	1
					Nevirapine	2			Anthraquinone glycoside	1			Study of biotransformation, hepatic metabolism (Use in research)	1
					Niacin	2			Antiandrogen	1			sunburn	1
					Nialamide	2			Antioxidant	1			Supress estrus in mares, synchronize estrus in gilts (ANIMAL USE ONLY)	1
					Nicotinamide	2			Aromatic amino-ketone derivative	1			Surfactant (Used in research and industrial applications)	1
					Nifedipine	2			Aromatic diamidines	1			thromboembolic diseases	1
					Nifenazone	2			Aromatic ether	1			thrombosis	1
					Niflumic acid	2			Aromatic isothiocyanate	1			tissue engineering	1
					Nifuroxazide	2			Artemether	1			Treatment and prevention of capillary bleeding	1
					Nilotinib	2			Arylacetic acid	1			Treatment of acute heart failure	1
					Nilvadipine	2			Arylalkylamine	1			treatment of adrenal insufficiency	1
					Nimesulide	2			Arylalkylamine derivative	1			Treatment of adrenal insufficiency and Addison's disease	1
					Nimodipine	2			Arylamino alcohol	1			Treatment of amyotrophic lateral sclerosis (ALS)	1
					Nisoldipine	2			Arylthiazole	1			Treatment of asthma and COPD	1
					Nitarsone	2			Azacytidine	1			treatment of asthma, bronchospasm, chronic bronchitis	1
					Nithiamide	2			Azadipeptide	1			treatment of asthma, bronchospasm, chronic bronchitis, enphysema	1
					Nitrendipine	2			Azasteroid	1			Treatment of asthma, neuroinflammatory conditions	1
					Nitroxoline	2			Azepanes	1			treatment of Benign prostatic hyperplasia (BPH), androgenetic alopecia	1
					Nizatidine	2			Azetidinone derivative	1			treatment of bile acid synthesis disorders	1
					Noscapine HCl	2			Aziridine	1			Treatment of biliary disorders	1
					Nystatin-AgNPs	2			Azobenzenes	1			Treatment of chronic heart failure, angina	1
					Ofloxacin	2			Azoles + Biguanides	1			Treatment of chronic venous insufficiency and hemorrhoids	1
					Olanzapine	2			Azoles + Nonsteroidal anti-inflammatory	1			treatment of cognitive impairments and stroke recovery	1
					Olmesartan medoxomil	2			Barbituric acid derivative	1			Treatment of constipation	1
					Ondansetron	2			Benzaldehydes	1			Treatment of Cushing’s syndrome	1
					Orbifloxacin	2			Benzamide derivatives	1			Treatment of cyanide poisoning	1
					Orlistat	2			Benzenesulfonic acid	1			Treatment of Cystsic fibrosis	1
					Ouabain	2			Benzenesulfonyl	1			Treatment of Cystsinuria	1
					Oxaprozin	2			Benzimidazole derivative	1			treatment of endometriosis and fibroCystsic breast disease	1
					Oxcarbazepine	2			Benzocycloheptapyridine	1			Treatment of endometriosis, precocious puberty	1
					Oxethazaine	2			Benzocycloheptapyridine + Statins	1			treatment of epilepsy	1
					Oxfendazole	2			Benzoic sulfimide	1			Treatment of esophageal varices, hepatorenal syndrome	1
					Oxybutynin	2			Benzomorphan	1			treatment of exercise-induced bronchoconstriction and Asthma	1
					Oxymetholone	2			Benzonaphthyridine	1			Treatment of eye conditions	1
					Paliperidone	2			Benzonitrile	1			Treatment of gastrointestinal disorders	1
					Pancuronium	2			Benzopyrans	1			treatment of gastrointestinal motility disturbances	1
					Pantothenic acid	2			Benzoquinone	1			Treatment of gastrointestinal spasms, irritable bowel syndrome	1
					Pasiniazid	2			Benzotriazoles	1			Treatment of Gaucher disease	1
					Pemetrexed	2			Benzoxazinone	1			Treatment of genital warts	1
					Penciclovir	2			Benzoxazole derivatives	1			treatment of heart failure and atrial fibrillation	1
					Penfluridol	2			Benzoxazolones	1			treatment of heart failure and respiratory diseases	1
					Penicillamine	2			Benzoyl peroxide	1			Treatment of heavy metal poisoning, anticoagulant in blood samples	1
					Pentoxifylline	2			Benzoylindoles	1			Treatment of hereditary tyrosinemia type 1	1
					Phenacetin	2			Benzoylurea	1			Treatment of hypercholesterolemia	1
					Phenindione	2			Benzyl Alcohol	1			treatment of hyperparathyroidism and hypercalcemia	1
					Phenothrin	2			Benzyl ethers	1			Treatment of hyperphosphatemia in chronic kidney disease	1
					Phenylbutazone	2			benzylamine	1			Treatment of hyperprolactinemia	1
					Phthalylsulfacetamide	2			Beta-amino acid	1			Treatment of hyperthyroidism, radiation protection	1
					Pidotimod	2			Beta amino acids	1			Treatment of hypotension, heart failure	1
					Pimecrolimus	2			Beta lactams	1			Treatment of immunodeficiency disorders	1
					Pimozide	2			Beta propiolactone	1			treatment of intermittent claudication	1
					Pinacidil	2			Bicyclic monoterpenoid	1			Treatment of irritable bowel syndrome	1
					Pindolol	2			Bis-dioxopiperazine	1			Treatment of irritable bowel syndrome with constipation	1
					Pioglitazone	2			Bis-dioxopiperazine derivative	1			Treatment of labor induction	1
					Piperacillin sodium	2			Bisbenzylisoquinoline alkaloid	1			Treatment of lead poisoning	1
					Piromidic acid	2			Bisbiguanide	1			Treatment of methanol or ethylene glycol poisoning	1
					Piroxicam	2			BisBiguanides	1			Treatment of methemoglobinemia, cyanide poisoning	1
					Pitavastatin calcium	2			Bisphenol	1			Treatment of multiple myeloma, leprosy	1
					Plerixafor	2			Boronics	1			treatment of multiple sclerosis	1
					Potassium iodide	2			Butenolides	1			Treatment of multiple sclerosis and psoriasis	1
					Pramipexole	2			Butyrophenone derivative	1			treatment of muscle spasms	1
					Pranlukast	2			Ca2+ ion chelator	1			Treatment of neurogenic orthostatic hypotension	1
					Pranoprofen	2			Ca2+ ion chelator + Alcaloide	1			Treatment of neurological disorders	1
					Prasugrel	2			Camptothecin analogues	1			treatment of neuropsychiatric deficits	1
					Pravastatin sodium	2			Carbacephem	1			Treatment of obesity	1
					Praziquantel	2			Carbocystseine	1			Treatment of organophosphate poisoning	1
					Prednisolone	2			Carbonylimidazoles	1			Treatment of osteoarthritis	1
					Prednisolone acetate	2			Carboxylic acid hydrazides	1			treatment of osteoporosis and hypercalcemia	1
					Prednisone	2			Cardenolide glycoside	1			Treatment of osteoporosis, breast cancer prevention	1
					Pregnenolone	2			Cardenolides	1			Treatment of Paget's disease	1
					Prilocaine	2			Carotene	1			treatment of peripheral vascular diseases	1
					Primidone	2			catechols	1			treatment of phenylketonuria	1
					Proadifen HCl	2			Chloramine	1			Treatment of postpartum hemorrhage	1
					Probenecid	2			Chlorinated	1			treatment of premature ejaculation	1
					Probucol	2			Chlorinated acetal	1			Treatment of preterm labor	1
					Procodazole	2			Chlorinated isocyanurate	1			Treatment of pulmonary hypertension	1
					Progesterone	2			Chlorinated sucrose	1			Treatment of respiratory conditions	1
					Proguanil	2			Chlorophenyl	1			Treatment of respiratory infections	1
					Promethazine	2			Chlorotaurine	1			Treatment of rheumatoid arthritis, psoriatic arthritis, and ulcerative colitis	1
					Propafenone	2			Cholesterol	1			Treatment of subarachnoid hemorrhage	1
					Propylthiouracil	2			Cholic acid	1			Treatment of thrombocytopenia in chronic immune thrombocytopenia (ITP) and hepatitis C	1
					Protionamide	2			Cinnamamides	1			Treatment of urea cycle disorders	1
					Pyrazinamide	2			Cinnolines	1			Treatment of varicose veins	1
					Racecadotril	2			Citiolone	1			Treatment of viral infections	1
					Ractopamine HCl	2			Co-polymer of tetraethylenepentamine	1			Treatment of weight loss, muscle wasting	1
					Ramelteon	2			Cobalamin	1			Treatment of Wilson's disease, rheumatoid arthritis	1
					Ramipril	2			Cumenes	1			Treatment of Wilson’s disease	1
					Ranitidine	2			Cyanide	1			ulcerative colitis	1
					Ranolazine 2HCl	2			Cyanoaziridine	1			Urinary antispasmodic	1
					Rapamycin	2			Cyclic purine nucleotides	1			Urinary infection	1
					Rebamipide	2			Cyclitol	1			Used in insecticide formulations	1
					Reboxetine mesylate	2			Cycloalkanecarboxylic acid	1			Used in metabolic support (not a drug)	1
					Repaglinide	2			Cyclobutane	1			Vasoconstrictor in local anesthesia	1
					Reserpine	2			Cyclohexamine	1			vasodilator	1
					Ribavirin	2			Cyclopentyl purine nucleosides	1			Vasodilator (Treatment of cerebral vasospasm)	1
					Riboflavin	2			Cyclopentyltriazolopyrimidine	1			vasodilator (Treatment of congestive heart failure)	1
					Rifabutin	2			Cyclopropyl triazine	1			Vasoprotective (Treatment of venous insufficiency)	1
					Rifampin	2			Cystseine	1			venous thrombosis, coronary occlusion, atrial fibrillation with embolization, pulmonary embolism	1
					Rifapentine	2			Dalbergiones	1			ventricular fibrillation, tachycardia	1
					Rifaximin	2			Dialkylamines	1			wound healing	1
					Riluzole	2			Dibenzo-α-pyrrole	1			xerostomia	1
					Rimantadine	2			Dibenzoxepin	1			xerostomia	1
					Rimonabant	2			Dichloroacetamide	1				2767
					Risperidone	2			Dichlorodiphenyl	1
					Ritodrine HCl	2			Difluorobenzene	1
					Ritonavir	2			Dihydroindolone	1
					Rofecoxib	2			Dihydropiridine	1
					Rokitamycin	2			Dihydropyridines	1
					Rolipram	2			Dimethoxybenzenes	1
					Rolitetracycline	2			Diphenylmethyl	1
					Ronidazole	2			Diterpene taxane	1
					Ropivacaine HCl	2			Dithiocarbamate	1
					Rosiglitazone	2			Dithiol	1
					Rosuvastatin calcium	2			Dithiolethione	1
					Rubitecan	2			Docosahexaenoic acid	1
					Salicylanilide	2			Epoxides	1
					Saxagliptin	2			Ergocalciferol	1
					Scopolamine HCl	2			Estrane steroid	1
					Secnidazole	2			Ethanethiol	1
					Sodium gluconate	2			Fat-soluble vitamins	1
					Sodium monofluorophosphate	2			Fatty acid amide	1
					Solifenacin succinate	2			Fatty acid salt	1
					Sorafenib	2			Fatty alcohols	1
					Sorbitol	2			Fenamate derivative	1
					Sotalol	2			Flavonoid glycoside	1
					Sparfloxacin	2			Fluorenone	1
					Spironolactone	2			Fluorinated pyrimidines	1
					Stavudine	2			Fluorocarbon	1
					Sucralose	2			Fluoroquinolone	1
					Sulbactam	2			Folic acids	1
					Sulconazole nitrate	2			Formamidines	1
					Sulfadiazine	2			Fumaric acid ester	1
					Sulfadoxine	2			Furanochrome	1
					Sulfamerazine	2			Furanocoumarins	1
					Sulfameter	2			GABA derivative	1
					Sulfamethazine	2			Gamma-aminobutyric acid	1
					Sulfamethizole	2			Gamma-hydroxybutyrate	1
					Sulfapyridine	2			Glucocorticoid	1
					Sulfasalazine	2			Glutarimide derivative	1
					Sulfathiazole	2			Glycerol ether	1
					Sulfisoxazole	2			Glycerol triacetate	1
					Sulindac	2			Glyceryl guaiacolate	1
					Suxibuzone	2			Glycoside	1
					Tacrolimus	2			Glycylcyclines	1
					Tadalafil	2			Gold derivative	1
					Taurine	2			Guanosine	1
					Teicoplanin	2			Halogenated hydroxyquinoline	1
					Telaprevir	2			Haloquinolines	1
					Telbivudine	2			Heterocyclic	1
					Telithromycin	2			Heterocyclic amides	1
					Telmisartan	2			Hexamine	1
					Temsirolimus	2			High molecular weight co-polymer	1
					Teniposide	2			Histamine analog	1
					Tenofovir	2			Hydrazine	1
					Tenoxicam	2			Hydrazinophthalazine	1
					Terconazole	2			Hydropyridines	1
					Terfenadine	2			Hydroquinone	1
					Thalidomide	2			Hydroxamate	1
					Thiabendazole	2			Hydroxamates	1
					Thiamphenicol	2			hydroxamic acid	1
					Thiostrepton	2			Hydroxycinnamic acid	1
					Thonzonium bromide	2			Hydroxyurea	1
					Ticagrelor	2			Imidazobenzodiazepine	1
					Tilmicosin	2			Imidazolymethyl	1
					Tioconazole	2			Imidazopyridine	1
					Tiopronin	2			Imidazoquinoline	1
					Tiratricol	2			Imidazotetrazines	1
					Tolazamide	2			Indanedione	1
					Tolbutamide	2			Indanones	1
					Tolcapone	2			Indole acetic acid	1
					Tolfenamic acid	2			Indole acetic acid derivatives	1
					Tolnaftate	2			indolecarboxylic acid	1
					Topiramate	2			Indoles	1
					Topotecan HCl	2			Inorganic compound	1
					Tranexamic acid	2			Iodinated phenol	1
					Tranilast	2			iodobenzenes	1
					Triamcinolone	2			Isoquinolone	1
					Triamcinolone acetonide	2			Juvenile hormone analog	1
					Trichlormethiazide	2			Ketolides	1
					Triflupromazine	2			leucine	1
					Trifluridine	2			Lignan	1
					Trilostane	2			linear diarylheptanoids	1
					Trimebutine	2			lysergamides	1
					Tropicamide	2			lysergic acid	1
					Tropisetron	2			M-xylenes	1
					Trospium chloride	2			Macrolide lactams	1
					Uracil	2			Manganese complex	1
					Urapidil HCl	2			Meta cresols	1
					Ursodiol	2			Metallochlorophyll	1
					Valnemulin HCl	2			Metalloid oxide	1
					Valsartan	2			Methadone	1
					Vancomycin HCl	2			Methoxybenzenes	1
					Vardenafil	2			Methoxyphenols	1
					Varenicline tartrate	2			Mevalonic acid	1
					Vecuronium bromide	2			Minocyclitol glycoside	1
					Venlafaxine	2			Monobactams	1
					Verapamil	2			Monocarboxylic acid amide	1
					Verteporfin	2			Monosaccharide	1
					Vidarabine	2			Monoterpene glycoside	1
					Vildagliptin	2			Monoterpene oxide	1
					Vincristine	2			monoterpenoid indole alkaloid	1
					Vinorelbine	2			Morpholine derivative	1
					Vinpocetine	2			N-acetyl-2-arylethylamines	1
					Voglibose	2			N-acyl-alpha amino acids	1
					Xylazine HCl	2			N-acyl-l-alpha-amino acids	1
					Zafirlukast	2			N-acylglycine	1
					Zalcitabine	2			N-acylpiperidines	1
					Zanamivir	2			N-arylpiperazines	1
					Zidovudine	2			N-phenylureas	1
					Zileuton	2			Naphthylalkanone	1
					Zoledronic acid	2			Naphthylurea	1
					Zolmitriptan	2			Neurosteroid	1
					Zonisamide	2			Nicotine metabolite	1
					Zoxazolamine	2			Nipecotic acid	1
					(-)-Erythromycin	1			Nitro compound	1
					(+.-)-Octopamine HCl	1			Nitroanilide	1
					(R)-(+)-Atenolol	1			Nitrobenzamide	1
					(R)-baclofen	1			Nitroimidazoles-Polyenes	1
					10-Deacetylbaccatin	1			Nitrophenyl ethers	1
					2-methoxyestradiol	1			Nitrothiazole	1
					2-Methoxyestradiol	1			Nonsteroidal anti-inflammatory	1
					2-Phenyl-Ethanol	1			Nucleoside derivative	1
					2-thiouracil	1			Oligosaccharides	1
					2-Thiouracil	1			Organic chloramine	1
					3-acetamidophenol	1			Organic salt	1
					3-Hydroxy-3-Methyl-Glutaric Acid	1			Organochlorine	1
					4-acetamidobenzoic acid	1			Organofluorine	1
					4-Aminobenzoic acid	1			Organohalogen	1
					5-Aminolevulinic acid HCl	1			Organoselenium compound	1
					5-azacytidine	1			Organosulfonic acid esters	1
					5-Flucytosine	1			Organothiophosphorus	1
					5-Fluorouracil-NPs	1			Oxacephem	1
					9-Aminoacridine	1			Oxime	1
					Abiraterone	1			Oxosteroids	1
					Abiraterone acetate	1			Pantothenic acid	1
					Acadesine	1			Para-aminophenol	1
					Acamprosate calcium	1			Paraben	1
					Acebutolol	1			Pentacarboxylic acids	1
					Acebutolol HCl	1			Pentose sugar	1
					Aceclidine	1			Peptide derivative	1
					Aceclidine HCl	1			Phenanthrene	1
					Aceclofenac	1			Phenanthrene alkaloid	1
					Acedapsone	1			Phenanthrene derivatives	1
					Acenocoumarin	1			Phenanthrenes	1
					Acepromazine	1			Phenanthridine	1
					Acesulfame potassium	1			Phenazine	1
					Acetaminosalol	1			Phenethanolamine	1
					Acetarsol	1			Phenolic ether	1
					Acetarsone	1			Phenothiazine	1
					Acetazolamide	1			Phenothiazine derivative	1
					Acetohexamide	1			Phenothiazine derivatives	1
					Acetohydroxamic acid	1			Phenylacetate	1
					Acetophenazine maleate	1			Phenylacetic acid	1
					Acetrizoic acid	1			Phenylacetic acid derivatives	1
					Acetyl-l-leucine	1			Phenylalkylamine	1
					Acetylcholine	1			Phenylalkylamine derivative	1
					Acetylcholine chloride	1			Phenylimidazolidines	1
					Acexamic acid	1			Phenylpropanolamine	1
					Aciclovir	1			Phenylpropene	1
					Aclidinium bromide	1			Phenylthiazoles	1
					Aconitine	1			Phenyltriazines	1
					Acoziborole	1			Phthalate ester	1
					Acriflavine	1			Phthalein	1
					Acriflavine HCl	1			Piperidine derivative	1
					Acriflavinium HCl	1			Piperidinediones	1
					Acrisorcin	1			Platinum chlorides	1
					Actarit	1			Polyene macrolide	1
					Acyclovir	1			Polyketide	1
					Adenine arabinoside	1			Polymerized alkylphenol	1
					Adenine HCl	1			Polymers	1
					Adenine sulfate	1			Polysaccharide	1
					Adenosine-triphosphate	1			Prodrug of epinephrine	1
					Adenosine monophosphate	1			Progesterone derivative	1
					Adenosine phosphate	1			Progestin	1
					Adrenaline bitartrate	1			Proline	1
					Adrenalone HCl	1			Propiophenone derivative	1
					Adrenolone HCl	1			Prostaglandin E2 analog	1
					Adrucil	1			Prostaglandin F2α analog	1
					Afalanine	1			Prostaglandin F2α derivative	1
					Afatinib	1			Proteasome inhibitor	1
					Ajmaline	1			Provitamin B5	1
					Aklomide	1			Pteridine derivative	1
					Alaproclate HCl	1			Pterin derivative	1
					Albendazole oxide	1			Purine	1
					Alclometazone dipropionate	1			Purine 2'-deoxyribonucleosides	1
					Alendronate	1			Purine ribonucleoside triphosphate	1
					Alendronic acid	1			Purine sulfate salt	1
					Alexidine	1			Pyrazine carboxylic acids	1
					Algestone acetophenide	1			Pyrazolo[3,4-d]pyrimidines	1
					Alibendol	1			Pyrethrin	1
					Alimemazine	1			Pyrethroids	1
					Aliskiren	1			Pyridazinone	1
					Aliskiren hemifumarate	1			Pyridazinone derivative	1
					Alizapride	1			Pyridinol	1
					Allantoin	1			Pyridinylpiperazines	1
					Allylestrenol	1			Pyridone	1
					Allylisothiocyanate	1			Pyrimidine ribonucleoside diphosphates	1
					Almitrine	1			Pyrimidinecarboxamides	1
					Almotriptan	1			Pyrimidinecarboxylic acids	1
					Almotriptan malate	1			Pyrimidopyrimidine	1
					Aloin	1			Pyrophosphate analogue	1
					Alpha-cypermethrin	1			Pyrrolidine	1
					Alpha-tochopherol	1			Pyrrolidinone	1
					Alpha-tochopheryl Acetate	1			Pyrrolidinylpyridines	1
					Alprazolam	1			Pyrrolopyrimidines	1
					Alprenolol HCl	1			Quaterized bentonite	1
					Alrestatin	1			Quinaldine	1
					Althiazide	1			Quinoline carboxylic acid	1
					Alverine	1			Quinolizidine alkaloid	1
					Alverine citrate	1			Retro-dihydrochalcones	1
					Alvimopan	1			Rifamycins	1
					Amantadine	1			Salicilamide	1
					Amantadine HCl	1			Saturated fatty alcohol	1
					Ambrisentan	1			Sesquiterpene	1
					Ambroxol HCl	1			Short-chain fatty acid	1
					Amcinonide	1			Silicate	1
					Amfebutamone	1			Somatostatin analog	1
					Amfenac sodium	1			Spiro compound	1
					Amidopyrine	1			Streptomycin sulfate	1
					Amifostine	1			Strontium salt	1
					Amikacin hydrate	1			Substituted benzamide	1
					Amiloride	1			Substituted phenol	1
					Amiloride HCl	1			Sucrose	1
					Amiloride HCl dihydrate	1			Sugar acid	1
					Aminacrine	1			Sulfamate-substituted monosaccharide	1
					Aminocaproic acid	1			Sulfate ester	1
					Aminocaproic Acid	1			Sulfonamide-diaminopyrimidines	1
					Aminoguanidine	1			Sulfonyl fluoride	1
					Aminohippuric Acid	1			Sulfuric acid	1
					Aminohydroxybutyric Acid	1			Surfactant	1
					Aminolevulinic acid	1			Sydnone imine	1
					Aminopentamide Sulfate	1			Synthetic lysine analog	1
					Aminophenazone	1			Terpene	1
					Aminopterin	1			Terpene lactone	1
					Aminosalicylate sodium	1			Terpenoids	1
					Aminosalicylic Acid	1			Tertiary alcohols	1
					Amiodarone HCl	1			Tertiary amine derivative	1
					Amitraz	1			Tetrahydroquinoline	1
					Amitriptyline	1			Tetrazole	1
					Amitriptyline HCl	1			Thiadiazole sulfonamides	1
					Amlexanox	1			Thiamine	1
					Amlodipine besylate	1			Thiazine dye	1
					Ammonium glycyrrhizinate	1			Thiazolide derivative	1
					Amobarbital	1			Thienamycins	1
					Amodiaquine	1			Thienobenzodiazepine	1
					Amodiaquine 2HCl	1			Thienothiazines	1
					Amorolfine HCl	1			Thioester derivative	1
					Amoxicillin sodium	1			Thiophene carboxylic acid	1
					Amphotericin B-AuNps	1			Thiophosphoric acid	1
					Ampicillin	1			Thiosemicarbazone derivative	1
					Ampicillin sodium	1			Thiourea	1
					Ampicillin Trihydrate	1			Thioxanthenone	1
					Amprolium	1			Thiuram	1
					Amprolium HCl	1			Thymidine	1
					Ampyzine sulfate	1			Thymidine analog	1
					Amrinone	1			Triazole deferoxamine	1
					Amsacrine	1			Triazolopyrimidines	1
					Amylene hydrate	1			Triazols	1
					AN3057	1			Tricyclic amine	1
					Anagrelide	1			Triketone	1
					Anagrelide HCl	1			Tripeptide	1
					Ancitabine HCl	1			Triphenylethylene isomer	1
					Anethole	1			Tyrosine	1
					Anisodamine hydrobromide	1			Unsaturated fatty acid	1
					Anisotropine methyl bromide	1			Urea derivative	1
					Anisotropine methylbromide	1			Valproic acid	1
					Antazoline	1			Vanillic acid	1
					Antazoline HCl	1			Vasopressin analog	1
					Anthralin	1			Vitamin B1	1
					Apatinib	1			Vitamin B12	1
					Apixaban	1			Vitamin B13	1
					Apomorphine HCl	1			Vitamin B4	1
					Apramycin sulfate	1			Vitamin B5	1
					Aprindine	1			Vitamin C	1
					Arbidol HCl	1			Vitamin D3	1
					Arformoterol	1			Water-soluble vitamins	1
					Arginine HCl	1
					Armodafinil	1
					Arsanilic acid	1
					Arsenic trioxide	1
					Artenimol	1
					Articaine HCl	1
					Ascorbyl palmitate	1
					Asenapine	1
					Astemizole	1
					Atazanavir	1
					Atazanavir sulfate	1
					Atenolol	1
					Atropine oxide	1
					Avanafil	1
					Avermectin B1	1
					Axitinib	1
					Azacitidine	1
					Azacyclonol	1
					Azaguanine-8	1
					Azaserine	1
					Azasetron HCl	1
					Azatadine	1
					Azatadine dimaleate	1
					Azelaic Acid	1
					Azelastine	1
					Azelastine HCl	1
					Azelnidipine	1
					Azilsartan	1
					Azlocillin	1
					Bacampicillin HCl	1
					Bacitracin zinc	1
					Baclofen	1
					Balofloxacin	1
					Balsalazide	1
					Bambuterol	1
					Barbital	1
					Bazedoxifene HCl	1
					Becanamycin	1
					Beclamide	1
					Beclomethasone	1
					Bekanamycin	1
					Bemegride	1
					Bemotrizinol	1
					Benazepril	1
					Benazepril HCl	1
					Bendamustine HCl	1
					Bendroflumethiazide	1
					Bendrofumethiazide	1
					Benfluorex	1
					Benidipine HCl	1
					Bentoquatam	1
					Benurestat	1
					Benzoclidine	1
					Benzonatate	1
					Benzoxiquine	1
					Benzoyl Peroxide	1
					Benzoylpas	1
					Benzquinamide	1
					Benztropine	1
					Benztropine mesylate	1
					Benzydamine	1
					Benzydamine HCl	1
					Benzyl Alcohol	1
					Benzyl Benzoate	1
					Benzyl Isothiocyanate	1
					Benzylpenicillin	1
					Benzylpenicillin sodium	1
					Bepotastine	1
					Bepotastine besilate	1
					Bepridil	1
					Berberine	1
					Berenil	1
					Besifloxacin HCl	1
					Beta-escin	1
					Beta-naphthol	1
					Beta-propiolactone	1
					Betahistine	1
					Betahistine 2HCl	1
					Betamethasone 17,21-dipropionate	1
					Betamethasone acetate	1
					Betamethasone dipropionate	1
					Betamethasone sodium phosphate	1
					Betapar	1
					Betaxolol HCl	1
					Betazole	1
					Bethanechol	1
					Bethanechol chloride	1
					Bethanidine	1
					Bevantolol	1
					Bextra	1
					Biapenem	1
					Bindarit	1
					Biotin	1
					Biperiden	1
					Biperiden HCl	1
					Bismuth subcitrate potassium	1
					Bismuth subsalicylate	1
					Bismuth Subsalicylate	1
					Bisoctrizole	1
					Bithionol	1
					Bitoscanate	1
					Bleomycin	1
					Bleomycin sulfate	1
					Blonanserin	1
					Bopindolol	1
					Bornyl Acetate	1
					Bosentan	1
					Bosutinib	1
					Bretylium	1
					Brimonidine	1
					Bromazepam	1
					Bromfenac	1
					Bromhexine	1
					Bromhexine HCl	1
					Bromindione	1
					Bromodiphenhydramine	1
					Bromopride	1
					Bromperidol	1
					Bronopol	1
					Broxaldine	1
					Bucetin	1
					Bucladesine	1
					Buflomedil	1
					Buflomedil HCl	1
					Bupivacaine	1
					Bupivacaine HCl	1
					Bupranolol	1
					Bupropion	1
					Buramate	1
					Buspirone	1
					Butamben	1
					Butoconazole	1
					Butoconazole nitrate	1
					Butylated hydroxyanisole	1
					Butylated hydroxytoluene	1
					Butylparaben	1
					Cabergoline	1
					Cabozantinib	1
					Caffeine	1
					Calcidiol	1
					Calcifediol	1
					Calcipotriol	1
					Calcium acetate monohydrate	1
					Calcium levofolinate	1
					Camptothecin	1
					Camylofin chlorhydrate	1
					Camylofine DiHCl	1
					Candesartan cilexetil	1
					Candesartan Cilextil	1
					Candicidin	1
					Canrenoic acid	1
					Canrenone	1
					Capobenic acid	1
					Capreomycin sulfate	1
					Capsaicin	1
					Captamine	1
					Carbazochrome sodium sulfonate	1
					Carbenicillin	1
					Carbenicillin disodium	1
					Carbetapentane citrate	1
					Carbetocin	1
					Carbidopa	1
					Carbinoxamine	1
					Carboprost	1
					Carfilzomib	1
					Carglumic acid	1
					Carisoprodol	1
					Carmustine	1
					Carnitine HCl	1
					Carsalam	1
					Carteolol	1
					Carzenide	1
					Casanthranol	1
					Caspofungin acetate	1
					Caspofungin diacetate	1
					Catharanthine	1
					Cefacetrile	1
					Cefadroxil	1
					Cefalonium	1
					Cefalotin	1
					Cefamandole nafate	1
					Cefamandole sodium	1
					Cefapirin	1
					Cefazolin	1
					Cefditorin Pivoxil	1
					Cefepime	1
					Cefepime HCl	1
					Cefixime	1
					Cefmenoxime HCl	1
					Cefmetazole	1
					Cefonicid	1
					Cefonicid sodium	1
					Cefoperazone	1
					Cefoperazone sodium	1
					Ceforanide	1
					Cefoselis sulfate	1
					Cefotaxime	1
					Cefotaxime sodium	1
					Cefotetan	1
					Cefotiam	1
					Cefoxitin	1
					Cefpiramide	1
					Cefpodoxime proxetil	1
					Cefprozil	1
					Cefprozil hydrate	1
					Cefsulodin sodium	1
					Ceftazidime	1
					Ceftazidime pentahydrate	1
					Ceftibuten	1
					Ceftizoxime	1
					Ceftriaxone	1
					Ceftriaxone disodium	1
					Cefuroxime	1
					Cefuroxime axetil	1
					Cefuroxime sodium	1
					Cephalomannine	1
					Cephalosporin sodium	1
					Cephapirin sodium	1
					Cephradine	1
					Cerivastatin	1
					Cerulenin	1
					Cetirizine	1
					Cetirizine 2HCl	1
					Cetrimonium	1
					Cetrimonium bromide	1
					Cetrorelix	1
					Cetylpyridinium bromide	1
					Cetylpyridinium chloride	1
					Cevimeline HCl hemihydrate	1
					Chenodeoxycholic acid	1
					Chenodiol	1
					Chiniofon	1
					Chlomezanone	1
					Chloralose	1
					Chlorambucil	1
					Chloramine-t	1
					Chloramphenicol palmitate	1
					Chloramphenicol succinate	1
					Chlorazanil HCl	1
					Chlorcyclizine	1
					Chlorhexidine-Au	1
					Chlorhexidine diHCl	1
					Chlorhexidine gluconate	1
					Chlorindanol	1
					Chlorindione	1
					Chlormadinone acetate	1
					Chlormezanone	1
					Chlormidazole	1
					Chlorobutanol	1
					Chloromeridin	1
					Chlorophyllide Cu complex Na Salt	1
					Chloropyramine	1
					Chloroquine-NPs	1
					Chloroquine phosphate	1
					Chloroxylenol	1
					Chlorphenamine	1
					Chlorphenesin carbamate	1
					Chlorpheniramine	1
					Chlorpheniramine maleate	1
					Chlorpromazine HCl	1
					Chlorpyrifos	1
					Chlortetracycline	1
					Chlortetracycline HCl	1
					Chlorthalidone	1
					cholecalciferol	1
					Cholecalciferol	1
					Cholesterol	1
					Cholic acid	1
					Choline	1
					Choline chloride	1
					Cianidanol	1
					Ciclesonide	1
					Ciclopirox ethanolamine	1
					Ciclopirox olamine	1
					Cilastatin	1
					Cilazapril	1
					Cilazapril monohydrate	1
					Cilnidipine	1
					Cinacalcet	1
					Cinacalcet HCl	1
					Cinalukast	1
					Cinchocaine	1
					Cinchonidine	1
					Cinchonine	1
					Cinepazide maleate	1
					Cinitapride	1
					Cinnarazine	1
					Cinnarizine	1
					Cinoctramide	1
					Cinromide	1
					Cintriamide	1
					Ciprofibrate	1
					Cis-mirincamycin	1
					Cisapride	1
					Cisatracurium besylate	1
					Citalopram	1
					Citicoline	1
					Citiolone	1
					Citric Acid	1
					Clavulanate	1
					Clemizole	1
					Clemizole HCl	1
					Clenbuterol	1
					Cleviprex	1
					Clidinium bromide	1
					Clinafloxacin	1
					Clindamycin palmitate HCl	1
					Clindamycin Palmitate HCl	1
					Clindamycin phosphate	1
					Clioquinol	1
					Clobazam	1
					Clobetasol Propionate	1
					Clodronate	1
					Clodronate disodium	1
					Clofedanol	1
					Clomifene citrate	1
					Clomiphene	1
					Clomipramine	1
					Clomipramine HCl	1
					Clonazepam	1
					Clonidine	1
					Clonidine HCl	1
					Clopamide	1
					Cloperastine	1
					Clopidol	1
					Clorprenaline HCl	1
					Closantel sodium	1
					Cloxacillin	1
					Cloxacillin sodium	1
					Cloxyquin	1
					Cobicistat	1
					Codeine	1
					Colchicine	1
					Colesevalam HCl	1
					Colestipol	1
					Colforsin	1
					Compactin	1
					Conivaptan	1
					Conivaptan HCl	1
					Corifungin	1
					Cortisone	1
					Cotinine	1
					Cotrimoxazole	1
					Coumophos	1
					Creatine	1
					Cresopyrine	1
					Crizotinib	1
					Cromoglicic acid	1
					Crotamiton	1
					Cryoflurane	1
					Crystal violet	1
					Curcumin	1
					Cyanocobalamin	1
					Cyclizine	1
					Cyclobenzaprine	1
					Cycloguanil	1
					Cycloheximide	1
					Cyclopentolate	1
					Cyclophosphamide	1
					Cyclophosphamide hydrate	1
					Cyclophosphamide monohydrate	1
					Cycloserine	1
					Cyproheptadine	1
					Cyproheptadine HCl	1
					Cyproterone	1
					Cyproterone acetate	1
					Cystseamine	1
					Cystseamine HCl	1
					Cytidine	1
					Cytisine	1
					D-(+)-maltose	1
					D-camphor	1
					D-Cycloserine	1
					D-lactitol monohydrate	1
					D-limonene	1
					D-Mannitol	1
					D-phenylalanine	1
					D-Phenylalanine	1
					Dabigatran	1
					Dabigatran etexilate	1
					Dabigatran etexilate. Pradaxa	1
					Dabrafenib	1
					Dactinomycin	1
					Daidzein	1
					Dalfampridine	1
					Danazol	1
					Danofloxacin mesylate	1
					Dantrolene	1
					Dantron	1
					Dapiprazole	1
					Dapoxetine HCl	1
					Dapropterin	1
					Dapsone	1
					DAPT	1
					Darifenacin HBr	1
					Darifenacin hydrobromide	1
					Darunavir	1
					Darunavir ethanolate	1
					Daunorubicin	1
					Daunorubicin HCl	1
					Debrisoquin	1
					Decamethonium	1
					Decamethonium bromide	1
					Deferoxamine	1
					Dehydroacetic acid	1
					Dehydrocholic acid	1
					Dehydroepiandrosterone	1
					Delavirdine	1
					Demecarium bromide	1
					Demeclocycline	1
					Denatonium benzoate	1
					Deoxyarbutin	1
					Deoxycorticosterone acetate	1
					Dequadin	1
					Dequalinium chloride	1
					Deracoxib	1
					Deserpidine	1
					Deslanoside	1
					Desmethyl erlotinib	1
					Desmopressin	1
					Desogestrel	1
					Desoximetasone	1
					Desoxycorticosterone acetate	1
					Desoxymetasone	1
					Desvenlafaxine	1
					Detomidine HCl	1
					Dexamethasone phosphate	1
					Dexamethasone sodium phosphate	1
					Dexbrompheniramine	1
					Dexchlorpheniramine	1
					Dexfenfluramine	1
					Dexibuprofen	1
					Dexketoprofen	1
					Dexmedetomidine	1
					Dexmedetomidine HCl	1
					Dexpanthenol	1
					Dexpropranolol HCl	1
					Dexrazoxane HCl	1
					Dextromethorphan	1
					Dextropropoxyphene	1
					Dextrose	1
					Dextrothyroxine	1
					Diacerin	1
					Diacetamate	1
					Diatrizoate	1
					Diaveridine	1
					Diazepam-AgNP	1
					Diazinon	1
					Diazoxide	1
					Dibekacin	1
					Dibenzepine HCl	1
					Dibromopropamidine	1
					Dibucaine HCL	1
					Dibutyl phthalate	1
					dichlorocalcium	1
					Dichlorophene	1
					Dichlorphenamide	1
					Dichlorvos	1
					Diclofenac diethylamine	1
					Diclofenac potassium	1
					Dicloxacillin	1
					Dicloxacillin sodium	1
					Dicoumarol	1
					Dicyclomine	1
					Dicyclomine HCl	1
					Dienestrol	1
					Dienogest	1
					Diethylcarbamazine	1
					Diethylenetriaminepentaacetic acid	1
					Diethyltoluamide	1
					Diflorasone diacetate	1
					Diflunisal	1
					Digitoxin	1
					Digoxigenin	1
					Dihydroartemisinin	1
					Dihydroergotamine	1
					Dihydrostreptomycin sulfate	1
					Dihydrotachysterol	1
					Diiodohydroxyquinoline	1
					Diloxanide furoate	1
					Diltiazem	1
					Dimaprit 2HCl	1
					Dimenhydrinate	1
					Dimercaptopropanol	1
					Dimesna	1
					Dimethadione	1
					Dimetindene	1
					Dimetridazole	1
					Diminazene	1
					Dinitolmide	1
					Dinoprost tromethamine	1
					Dinoprostone	1
					Diosmin	1
					Dioxybenzone	1
					Diphemanil methylsulfate	1
					Diphenhydramine	1
					Diphenhydramine HCl	1
					Diphenidol	1
					Diphenylpyraline	1
					Diphenylpyraline HCl	1
					Dipivefrin	1
					Dipyrocetyl	1
					Dipyrone	1
					Disodium cromoglycate	1
					Disopyramide	1
					Disopyramide phosphate	1
					Divalproex sodium	1
					Dixanthogen	1
					DL-Adrenaline	1
					DL-Carnitine HCl	1
					DL-Mevalonic acid lactone	1
					Dobutamine	1
					Dobutamine HCl	1
					Doconexent	1
					Docusate sodium	1
					Dodecyl sulfate	1
					Dolasetron	1
					Domiphen bromide	1
					Donepezil	1
					Donepezil HCl	1
					Dopamine	1
					Dopamine HCl	1
					Doramectin	1
					Doripenem hydrate	1
					Dorzolamide	1
					Dorzolamide HCl	1
					Doxazosin	1
					Doxazosin mesylate	1
					Doxepin	1
					Doxercalciferol	1
					Doxycycline HCl	1
					Doxylamine	1
					Doxylamine succinate	1
					Drofenine HCl	1
					Dronedarone HCl	1
					Drotaverine	1
					Droxidopa	1
					Duloxetine	1
					Duloxetine HCl	1
					Dyclonine	1
					Dyclonine HCl	1
					Eberconazole	1
					Ebselen	1
					Ecamsule	1
					Econazole	1
					Econazole nitrate	1
					Edetic acid	1
					Edoxudine	1
					Edrophonium	1
					Efaroxan	1
					Efavirenz	1
					Efloxate	1
					Eletriptan HCl	1
					Ellagic acid	1
					Ellagic Acid	1
					Eltanolone	1
					Eltrombopag (SB-497115-GR)	1
					Elvitegravir (GS-9137)	1
					Emetine HCl	1
					Enalapril	1
					Enalapril maleate	1
					Enalaprilat	1
					Enalaprilat dihydrate	1
					Encainide	1
					Enflurane	1
					Enilconazole	1
					Enoximone	1
					Enoxolone	1
					Entecavir	1
					Entecavir hydrate	1
					Enzalutamide	1
					Epalrestat	1
					Epetraborole	1
					Ephedrine (1r,2s) HCl	1
					Epiestriol	1
					Epinastine	1
					Epinephrine bitartrate	1
					Epirubicin	1
					Epirubicin HCl	1
					Eprazinone 2HCl	1
					Eprinomectin	1
					Eprobemide	1
					Eprodisate disodium	1
					Eprosartan	1
					Eprosartan mesylate	1
					Equilin	1
					Eravacycline	1
					Ergocalciferol	1
					Ergoloid mesylate	1
					Ergonovine	1
					Ergonovine maleate	1
					Ergotamine	1
					Ergotamine tartrate	1
					Erlotinib	1
					Erlotinib HCl	1
					Ertapenem	1
					Erythritol	1
					Erythromycin Propionate	1
					Erythrosine sodium	1
					Escitalopram oxalate	1
					Esmolol	1
					Esmolol HCl	1
					Esomeprazole	1
					Esomeprazole magnesium	1
					Esomeprazole sodium	1
					Estradiol benzoate	1
					Estradiol cypionate	1
					Estradiol dipropionate	1
					Estramustine	1
					Estrone sulfate	1
					Estropipate	1
					Eszopiclone	1
					Etacrynic acid	1
					Etamivan	1
					Ethacridine lactate	1
					Ethacridine lactate monohydrate	1
					Ethambutol	1
					Ethambutol HCl	1
					Ethamsylate	1
					Ethanolamine oleate	1
					Ethaverine HCl	1
					Ethenzamide	1
					Ethinamate	1
					Ethopabate	1
					Ethopropazine	1
					Ethosuximide	1
					Ethotoin	1
					Ethyl carbamate	1
					Ethyl vanillin	1
					Ethylenediaminetetraacetic acid	1
					Ethylenediaminetetraacetic acid + Pilocarpine	1
					Ethylmercurithiosalicylic acid	1
					Ethylmorphine	1
					Ethylparaben	1
					Etidronate	1
					Etidronic acid	1
					Etonogestrel	1
					Etoricoxib	1
					Etravirine	1
					Etretinate	1
					Eucalyptol	1
					Eucatropine HCl	1
					Eugenol	1
					Evans blue	1
					Exalamide	1
					Fasudil HCl	1
					Fenbufen	1
					Fenclonine	1
					Fenclonine HCl	1
					Fendiline	1
					Fenipentol	1
					Fenofibric acid	1
					Fenoldopam	1
					Fenoprofen	1
					Fenoprofen calcium	1
					Fenoprofen calcium hydrate	1
					Fenoterol	1
					Fenretinide	1
					Fenspiride	1
					Fenspiride HCl	1
					Fenticonazole nitrate	1
					Fesoterodine	1
					Fesoterodine fumarate	1
					Fexofenadine	1
					Fexofenadine HCl	1
					Fidaxomicin	1
					Fipexide HCl	1
					Fipronil	1
					Firocoxib	1
					Flavoxate HCl	1
					Flecainide	1
					Fleroxacin	1
					Flopropione	1
					Flubendazole	1
					Flucitosina	1
					Fluconazole-AuNps	1
					Fludrocortisone acetate	1
					Flufenamic acid	1
					Flumethazone pivalate	1
					Flunarizine	1
					Flunarizine 2HCl	1
					Flunisolide	1
					Flunitrazepam	1
					Flunixin meglumin	1
					Flunixin meglumine	1
					Fluorescein	1
					Fluorometholone	1
					Fluorometholone acetate	1
					Fluorouracil	1
					Fluoxetine HCl	1
					Fluoxetine HCl	1
					Flupenthixol	1
					Fluphenazine	1
					Flurandrenolide	1
					Flurazepam	1
					Fluridon	1
					Flurofamide	1
					Flurothyl	1
					Fluroxene	1
					Fluvastatin sodium	1
					Fluvoxamine	1
					Fluvoxamine maleate	1
					Folic acid	1
					Fomepizole HCl	1
					Formestane	1
					Formoterol	1
					Formoterol fumarate dihydrate	1
					Formoterol hemifumarate	1
					Fosamprenavir calcium	1
					Fosaprepitant dimeglumine	1
					Foscarnet	1
					Fosfomycin tromethamine	1
					Fosfosal	1
					Fosinopril	1
					Fosinopril sodium	1
					Fosphenytoin	1
					Fosphomycin	1
					Fospropofol	1
					Frovatriptan succinate Monohydrate	1
					Ftaxilide	1
					Ftorafur	1
					Fudosteine	1
					Fumaric acid	1
					Furaltadone	1
					Furaltadone HCl	1
					Furazolidone	1
					Furvina	1
					Fusidic acid	1
					Gabapentin HCl	1
					Gabexate mesylate	1
					Gaboxadol	1
					Gadodiamide	1
					Gadopentetate dimeglumine	1
					Gadoteridol	1
					Galanthamine Hydrobromide	1
					Gallic acid	1
					Gallium trinitrate	1
					Gamma-aminobutyric acid (GABA)	1
					Gamma-phenyl-butyric acid	1
					Ganaxolone	1
					Gemifloxacin	1
					Genipin	1
					Geniposide	1
					Geniposidic acid	1
					Genistein	1
					Gentamicin sulfate	1
					Gentian violet	1
					Gimeracil	1
					Ginkgolide A	1
					Glafenine	1
					Glafenine HCl	1
					Glaucarubin	1
					Glibenclamide	1
					Gluconolactone	1
					Glucosamine	1
					Glucosamine HCl	1
					Glutathione	1
					Glyburide	1
					Glycine	1
					Glycopyrrolate	1
					Gramicidin	1
					Granisetron	1
					Grepafloxacin	1
					Griseofulvin	1
					Guaiacol	1
					Guanabenz-AgNPs	1
					Guanabenz-AuNPs	1
					Guanadrel	1
					Guanethidine	1
					Guanethidine sulfate	1
					Guanfacine	1
					Guanidine	1
					Guanidine HCl	1
					Halazone	1
					Halcinonide	1
					Halofantrine	1
					Haloprogin	1
					Halothane	1
					Hemicholinium bromide	1
					Heptaminol HCl	1
					Herbicides glyphosate	1
					Hetacillin	1
					Hetacillin potassium	1
					Hexachlorophene	1
					Hexamethonium	1
					Hexamethonium bromide	1
					Hexamethylenetetramine	1
					Hexamidine	1
					Hexanedioic acid	1
					Hexestrol	1
					Hexetidine	1
					Hexylcaine	1
					Hexylene glycol	1
					Hexylresorcinol	1
					Histamine	1
					Histamine phosphate	1
					Homatropine methylbromide	1
					Homidium bromide	1
					Homoharringtonie	1
					Homosalate	1
					Hycanthone	1
					Hydralazine	1
					Hydralazine HCl	1
					Hydrastine	1
					Hydrocodone	1
					Hydrocortisone acetate	1
					Hydrocortisone butyrate	1
					Hydrocortisone hemisuccinate	1
					Hydrocortisone sodium Phosphate	1
					Hydrocortisone valerate	1
					Hydroflumethiazide	1
					Hydromorphone	1
					Hydroquinidine	1
					Hydroquinone	1
					Hydroxocobalamin acetate	1
					Hydroxyamphetamine	1
					Hydroxychloroquine	1
					Hydroxyprogesterone	1
					Hydroxyprogesterone caproate	1
					Hydroxytoluic acid	1
					Hydroxyzine	1
					Hydroxyzine 2HCl	1
					Hymecromone	1
					Ibandronate	1
					Ibandronate sodium	1
					Ibrutinib (PCI-32765)	1
					Ibudilast	1
					Ibuprofen lysine	1
					Ibutilide	1
					Ibutilide fumarate	1
					Icosapent ethyl	1
					Idarubicin	1
					Idarubicin HCl	1
					Idazoxan HCl	1
					Idramantone	1
					Iloperidone	1
					Iloprost	1
					Imatinib mesylate	1
					Imexon	1
					Imidapril	1
					Imipenem	1
					Imipramine	1
					Imipramine HCl	1
					Indacaterol	1
					Indacaterol maleate	1
					Indinavir	1
					Indoprofen	1
					Inosine	1
					Inositol	1
					Inulin	1
					Iodamide	1
					Iodixanol	1
					Iopamidol	1
					Iopanoic acid	1
					Iothalamic acid	1
					Ioversol	1
					Ioxilan	1
					Ipriflavone	1
					Iproheptine	1
					Iproniazid	1
					Irinotecan	1
					Irsogladine	1
					Irsogladine maleate	1
					Isavuconazonium	1
					Isavuconazonium sulfate	1
					Isavuconazonium sulfate + Polyhexamethylene biguanide	1
					Isaxonine	1
					ISO-NPs-amphotericin B	1
					Isobutamben	1
					Isocarboxazid	1
					Isoconazole nitrate	1
					Isoetarine	1
					Isoetharine mesylate	1
					Isoflupredone acetate	1
					Isoflurophate	1
					Isooctadecanol	1
					Isoprenaline	1
					Isoprenaline HCl	1
					Isopropamide	1
					Isosorbide	1
					Isosorbide dinitrate	1
					Isosorbide mononitrate	1
					Isostearic acid	1
					Isoxsuprine HCl	1
					Itopride HCl	1
					Ivabradine HCl	1
					Josamycin	1
					JPC 2056	1
					Kainic acid	1
					Kanamycin	1
					Kanamycin sulfate	1
					Ketamine	1
					Ketanserin tartrate	1
					Ketotifen	1
					Ketotifen fumarate	1
					Khellin	1
					L-Adrenaline	1
					L-Alanine	1
					L-alpha-methyl dopa	1
					L-Arginine HCl	1
					L-Asparagine	1
					L-aspartic acid	1
					L-carnitine	1
					L-Cystseine	1
					L-Cystsine	1
					L-glutamine	1
					L-Glutamine	1
					L-Isoleucine	1
					L-Leucine	1
					L-Lysine	1
					L-Methionine	1
					L-Phenylalanine	1
					L-Proline	1
					L-Serine	1
					L-Threonine	1
					L-Thyroxine	1
					L-Tyrosine	1
					L-Valine	1
					Labetalol	1
					Lacidipine	1
					Lacitol	1
					Lactic acid	1
					Lactose monohydrate	1
					Lactulose	1
					Lafutidine	1
					Lanatoside C	1
					Lapatinib ditosylate	1
					Latamoxef	1
					Latanoprost	1
					Leflunomide	1
					Lefunamide	1
					Lercanidipine	1
					Leucovorin	1
					Leucovorin calcium	1
					Leuprolide	1
					Levallorphan	1
					Levamisole	1
					Levamisole HCl	1
					Levcycloserine	1
					Levobetaxolol HCl	1
					Levobunolol	1
					Levobunolol HCl	1
					Levobupivacaine	1
					Levocabastine	1
					Levocarnitine	1
					Levocarnitine propionate HCl	1
					Levocetirizine 2HCl	1
					Levomethadyl acetate	1
					Levonordefrin	1
					Levosalbutamol	1
					Licofelone	1
					Lincomycin	1
					Lindane	1
					Liothyronine	1
					Liothyronine sodium	1
					Lipoamide	1
					Lipoic acid	1
					Lisuride	1
					Lithocholic acid	1
					Lobeline	1
					Lobendazole	1
					Lofexidine	1
					Lofexidine HCl	1
					Lomefloxacin	1
					Lomefloxacin HCl	1
					Lomerizine 2HCl	1
					Lomerizine HCl	1
					Lonafarnib	1
					Lonafarnib + pitavastatin (3.1 + 3.1)	1
					Loperamide HCl	1
					Loracarbef	1
					Lorazepam	1
					Lorglumide sodium	1
					Losartan	1
					Losartan potassium	1
					Loteprednol etabonate	1
					Loxapine	1
					Loxapine succinate	1
					Loxoprofen	1
					Lubiprostone	1
					Lufenuron	1
					Luliconazole	1
					Lumiracoxib	1
					Lurasidone HCl	1
					Mafenide	1
					Magnesium sulfate	1
					Malathion	1
					Malotilate	1
					Mangafodipir trisodium	1
					Manidipine	1
					Manidipine HCl	1
					Mannitol	1
					Maprotiline	1
					Maprotiline HCl	1
					Maraviroc	1
					Marbofloxacin	1
					Marimastat	1
					Masitinib	1
					Masoprocol	1
					Mebendazole	1
					Mebeverine	1
					Mebhydrolin naphthalenesulfonate	1
					Mecarbinate	1
					Mechlorethamine	1
					Meclizine	1
					Meclizine 2HCl	1
					Meclofenamic acid	1
					Meclofenoxate	1
					MeCystseine HCl	1
					Medroxyprogesterone	1
					Mefexamide HCl	1
					Melengestrol acetate	1
					Melphalan	1
					Memantine	1
					Memantine HCl	1
					Menthol	1
					Mepacrine	1
					Meparfylon	1
					Mepartricin	1
					Mepenzolate	1
					Mepenzolate bromide	1
					Mephenesin	1
					Mephentermine	1
					Mepivacaine	1
					Mepivacaine HCl	1
					Meprylcaine HCl	1
					Meptazinol HCl	1
					Mepyramine	1
					Merbromin	1
					Mesalamine	1
					Mesalazine	1
					Mesoridazine	1
					Mesoridazine besylate	1
					Met-MNPs-Amp B	1
					Meta-cresyl acetate	1
					Metampicillin sodium	1
					Metaproterenol sulfate	1
					Metaraminol	1
					Metaraminol bitartrate	1
					Metaxalone	1
					Metergoline	1
					Metformin	1
					Metformin HCl	1
					Methacholine	1
					Methacycline	1
					Methacycline HCl	1
					Methamphetamine	1
					Methapyrilene	1
					Methapyrilene HCl	1
					Metharbital	1
					Methazolastone	1
					Methenamine	1
					Methiothepin mesylate	1
					Methoprene	1
					Methoprine	1
					Methotrimeprazine	1
					Methoxamine	1
					Methoxamine HCl	1
					Methoxyflurane	1
					Methscopolamine	1
					Methscopolamine bromide	1
					Methsuximide	1
					Methyl aminolevulinate	1
					Methylatropine nitrate	1
					Methylbenzethonium chloride	1
					Methyldopa	1
					Methylene blue	1
					Methylergometrine	1
					Methylhydantoin-5-(D)	1
					Methylphenidate	1
					Methylscopolamine bromide	1
					Methyltestosterone	1
					Methysergide maleate	1
					Methysergide Maleate	1
					Meticillin	1
					Metipranolol	1
					Metoclopramide	1
					Metocurine	1
					Metoprolol	1
					Metoprolol tartrate	1
					Metrifonate	1
					Metyrapone	1
					Mevastatin	1
					Mexeneone	1
					Mexiletine	1
					Mexiletine HCl	1
					Mezlocillin	1
					Mezlocillin sodium	1
					Mianserin	1
					Mianserin HCl	1
					Miconazole nitrate	1
					Midodrine	1
					Miglustat	1
					Milnacipran	1
					Miltefosine-chitosan-NPs	1
					Miltefozine	1
					Minaprine	1
					Minocycline HCl	1
					Mirabegron	1
					Mitiglinide	1
					Mitiglinide calcium	1
					Mitomycin	1
					Mitoxantrone	1
					Mitoxantrone HCl	1
					Mivacurium	1
					Mizolastine	1
					Mizoribine	1
					Modafinil	1
					Modaline sulfate	1
					Moexipril	1
					Moexipril HCl	1
					Molindone	1
					Molsidomine	1
					Mometasone	1
					Monensin sodium	1
					Montelukast	1
					Morantel citrate	1
					Moroxydine	1
					Moroxydine HCl	1
					Morphine	1
					Mosapride citrate	1
					Moxalactam disodium	1
					Moxidectin	1
					Moxifloxacin	1
					Moxisylyte	1
					Moxonidine	1
					Mupirocin	1
					Mycophenolic	1
					Mycophenolic acid	1
					N-Acetyl-L-Glutamine	1
					N-acetylneuramic Acid	1
					N-acetylprocainamide HCl	1
					N-Chlorotaurine	1
					N-metil-(-)-efedrina	1
					Nadide	1
					Nadolol	1
					Nafamostat mesylate	1
					Nafarelin	1
					Nafcillin sodium	1
					nafcillin sodium monohydrate	1
					Nafronyl oxalate	1
					Naftifine	1
					Naftifine HCl	1
					Naftopidil	1
					Naftopidil 2HCl	1
					Nalbuphine	1
					Nalbuphine HCl	1
					Nalmefene HCl	1
					Naloxone	1
					Nanofin	1
					Naphazoline	1
					Naphazoline HCl	1
					Naproxol	1
					Naratriptan	1
					Naratriptan HCl	1
					Nedocromil	1
					Nefazodone	1
					Nefopam	1
					Nefopam HCl	1
[truncated: 701 more rows]
